# Supplementary material for: CAM photosynthesis may have conferred an advantage during the Permian–Triassic mass extinction event
Source: Nat Ecol Evol. 2026 Apr 20;10(5):997–1010. doi: 10.1038/s41559-026-03026-0 (PMC13167456; doi:10.1038/s41559-026-03026-0)
Supplement: Supplementary file 4 — Character matrix. [file 41559_2026_3026_MOESM4_ESM.xls]

## Sheet: Sheet1
Additional_supplementary_information_1-morphological_characte_matrix This file contains all the morphological matrix data used in the analyses
Number	Used in Phylogeny tests as center point (√)	Age	Location	Taxon	Track_code	Ch-1	Ch-2	Ch-3	Ch-4	Ch-5	Ch-6	Ch-7	Ch-8	Ch-9	Ch-10	Ch-11	Ch-12	Ch-13	Ch-14	Ch-15	Ch-16	Ch-17	Ch-18	Ch-19	Ch-20	Ch-21	Ch-22	Ch-23	Ch-24	Ch-25	Ch-26	Ch-27	Ch-28	Ch-29	Ch-30	Ch-31	Ch-32	Ch-33	Ch-34	Ch-35	Ch-36	Ch-37	Ch-38	Ch-39	Ch-40	Ch-41	Ch-42	Ch-43	Ch-44
1	√	P	North China	Achlamydocarpon intermedium	Achlamydocarpon_intermedium_1	1	0	0	0	1	0	1	0	1	0	0	1	0	0	1	1	1	0	0	0	0	1	0	0	1	0	0	0	1	0	0	0	0	0	1	0	0	0	0	0	0	1	0	0
2	√	P	North China	Achlamydocarpon pingquanensis	Achlamydocarpon_pingquanensis_2	1	0	0	0	1	0	1	0	1	0	0	1	0	0	1	1	1	0	0	0	0	1	0	0	1	0	0	0	1	0	0	0	0	0	0	1	0	0	0	0	0	1	0	0
3	√	C2	USA	Achlamydocarpon takhtajnii	Achlamydocarpon_takhtajnii_3	1	0	0	0	1	0	1	0	1	0	0	1	0	0	1	1	1	0	0	0	0	1	0	0	1	0	0	0	1	0	0	0	0	0	1	0	0	0	0	0	0	1	0	0
4	√	C2	USA	Achlamydocarpon varius	Achlamydocarpon_varius_4	1	0	0	0	1	0	1	0	1	0	0	1	0	0	1	1	1	0	0	0	0	1	0	0	0	1	0	0	1	0	0	0	0	0	1	0	0	0	0	0	0	0	1	0
5		T2	South China	Annalepis angusta	Lepacyclotes_angusta_5	0	1	1	0	0	1	0	1	0	0	0	1	0	0	1	0	0	1	0	0	0	1	0	1	0	0	0	0	0	0	1	0	0	0	0	1	0	0	0	0	0	0	1	0
6		T2	South China	Annalepis angusta	Lepacyclotes_angusta_6	0	1	1	0	0	1	0	1	0	0	0	1	0	0	1	0	0	1	0	0	0	1	0	0	0	1	0	0	0	1	0	0	0	0	0	1	0	0	0	0	0	1	0	0
7	√	T2	South China	Annalepis angusta	Lepacyclotes_angusta_7	0	1	1	0	0	1	0	1	0	0	0	1	0	0	1	0	0	1	0	0	0	1	0	0	1	0	0	0	0	1	0	0	0	0	1	0	0	0	0	0	0	0	1	0
8		T2	South China	Annalepis brevicystis	Lepacyclotes_brevicystis_8	0	1	1	0	0	1	0	1	0	0	0	1	0	0	1	0	0	1	0	1	0	0	0	0	0	1	0	0	0	0	0	0	1	0	0	0	0	0	0	1	0	1	0	0
9		T2	South China	Annalepis brevicystis	Lepacyclotes_brevicystis_9	0	1	1	0	0	1	0	1	0	0	0	1	0	0	1	0	0	1	0	1	0	0	0	0	0	1	0	0	0	0	0	0	1	0	0	0	0	0	1	0	0	0	1	0
10		T2	South China	Annalepis brevicystis	Lepacyclotes_brevicystis_10	0	1	1	0	0	1	0	1	0	0	0	1	0	0	1	0	0	1	0	1	0	0	0	0	0	1	0	0	0	0	0	0	1	0	0	0	0	1	0	0	0	0	0	1
11	√	T2	South China	Annalepis brevicystis	Lepacyclotes_brevicystis_11	0	1	1	0	0	1	0	1	0	0	0	1	0	0	1	0	0	1	0	1	0	0	0	0	0	1	0	0	0	0	0	0	1	0	0	0	0	0	1	0	0	1	0	0
12		T2	South China	Annalepis brevicystis	Lepacyclotes_brevicystis_12	0	1	1	0	0	1	0	1	0	0	0	1	0	0	1	0	0	1	0	1	0	0	0	0	0	1	0	0	0	0	0	0	1	0	0	0	0	0	0	1	0	0	1	0
13		T2	South China	Annalepis brevicystis	Lepacyclotes_brevicystis_13	0	1	1	0	0	1	0	1	0	0	0	1	0	0	1	0	0	1	0	1	0	0	0	1	0	0	0	0	0	0	0	0	1	0	0	0	0	0	1	0	0	0	1	0
14		T2	South China	Annalepis brevicystis	Lepacyclotes_brevicystis_14	0	1	1	0	0	1	0	1	0	0	0	1	0	0	1	0	0	1	0	1	0	0	0	0	0	1	0	0	0	0	0	0	1	0	0	0	0	1	0	0	0	0	1	0
15		T2	South China	Annalepis brevicystis	Lepacyclotes_brevicystis_15	0	1	1	0	0	1	0	1	0	0	0	1	0	0	1	0	0	1	0	1	0	0	0	1	0	0	0	0	0	0	0	0	1	0	0	0	0	1	0	0	0	0	0	1
16		T2	South China	Annalepis brevicystis	Lepacyclotes_brevicystis_16	0	1	1	0	0	1	0	1	0	0	0	1	0	0	1	0	0	1	0	1	0	0	0	0	0	1	0	0	0	0	0	0	1	0	0	0	0	1	0	0	0	0	1	0
17		T2	South China	Annalepis brevicystis	Lepacyclotes_brevicystis_17	0	1	1	0	0	1	0	1	0	0	0	1	0	0	1	0	0	1	0	1	0	0	0	0	0	1	0	0	0	0	0	1	0	0	0	0	0	0	1	0	0	1	0	0
18		T2	South China	Annalepis brevicystis	Lepacyclotes_brevicystis_18	0	1	1	0	0	1	0	1	0	0	0	1	0	0	1	0	0	1	0	1	0	0	0	1	0	0	0	0	0	0	0	0	1	0	0	0	0	0	1	0	0	1	0	0
19		T2	South China	Annalepis brevicystis	Lepacyclotes_brevicystis_19	0	1	1	0	0	1	0	1	0	0	0	1	0	0	1	0	0	1	0	1	0	0	0	0	0	1	0	0	0	0	0	0	1	0	0	0	0	1	0	0	0	0	1	0
20		T2	South China	Annalepis brevicystis	Lepacyclotes_brevicystis_20	0	1	1	0	0	1	0	1	0	0	0	1	0	0	1	0	0	1	0	1	0	0	0	0	0	1	0	0	0	0	0	1	0	0	0	0	0	1	0	0	0	1	0	0
21		T2	South China	Annalepis brevicystis	Lepacyclotes_brevicystis_21	0	1	1	0	0	1	0	1	0	0	0	1	0	0	1	0	0	1	0	1	0	0	0	0	0	1	0	0	0	0	1	0	0	0	1	0	0	0	0	0	0	0	0	1
22		T2	South China	Annalepis brevicystis	Lepacyclotes_brevicystis_22	0	1	1	0	0	1	0	1	0	0	0	1	0	0	1	0	0	1	0	1	0	0	0	0	0	1	0	0	0	0	1	0	0	0	0	0	1	0	0	0	0	1	0	0
23		T2	South China	Annalepis brevicystis	Lepacyclotes_brevicystis_23	0	1	1	0	0	1	0	1	0	0	0	1	0	0	1	0	0	1	0	0	0	1	0	1	0	0	0	0	0	0	1	0	0	0	0	0	1	0	0	0	0	1	0	0
24		T2	South China	Annalepis brevicystis	Lepacyclotes_brevicystis_24	0	1	1	0	0	1	0	1	0	0	0	1	0	0	1	0	0	1	1	0	0	0	0	1	0	0	0	0	0	0	1	0	0	0	0	0	1	0	0	0	0	1	0	0
25		T2	South China	Annalepis brevicystis	Lepacyclotes_brevicystis_25	0	1	1	0	0	1	0	1	0	0	0	1	0	0	1	0	0	1	0	1	0	0	0	1	0	0	0	0	0	0	0	0	1	0	0	0	0	1	0	0	0	0	1	0
26		T2	North China	Annalepis ermayinensis	Lepacyclotes_ermayinensis_26	0	1	1	0	0	1	0	1	0	0	0	1	0	0	1	0	0	1	0	0	1	0	1	0	0	1	0	0	0	1	0	0	0	0	0	0	1	0	0	0	1	0	0	0
27		T2	North China	Annalepis ermayinensis	Lepacyclotes_ermayinensis_27	0	1	1	0	0	1	0	1	0	0	0	1	0	0	1	0	0	1	0	0	1	0	1	0	0	1	0	0	0	1	0	0	0	0	0	1	0	0	0	0	0	1	0	0
28		T2	North China	Annalepis ermayinensis	Lepacyclotes_ermayinensis_28	0	1	1	0	0	1	0	1	0	0	0	1	0	0	1	0	0	1	0	0	1	0	1	0	0	1	0	0	1	0	0	0	0	0	1	0	0	0	0	0	0	1	0	0
29		T2	North China	Annalepis ermayinensis	Lepacyclotes_ermayinensis_29	0	1	1	0	0	1	0	1	0	0	0	1	0	0	1	0	0	1	0	0	1	0	1	0	0	1	0	0	1	0	0	0	0	0	1	0	0	0	0	0	0	1	0	0
30		T2	North China	Annalepis ermayinensis	Lepacyclotes_ermayinensis_30	0	1	1	0	0	1	0	1	0	0	0	1	0	0	1	0	0	1	0	0	1	0	1	0	0	1	0	0	0	1	0	0	0	0	0	1	0	0	0	0	0	1	0	0
31	√	T2	North China	Annalepis ermayinensis	Lepacyclotes_ermayinensis_31	0	1	1	0	0	1	0	1	0	0	0	1	0	0	1	0	0	1	0	0	1	0	1	0	0	1	0	0	1	0	0	0	0	0	1	0	0	0	0	0	0	1	0	0
32		T2	North China	Annalepis ermayinensis	Lepacyclotes_ermayinensis_32	0	1	1	0	0	1	0	1	0	0	0	1	0	0	1	0	0	1	0	0	1	0	1	0	0	1	0	0	1	0	0	0	0	0	0	1	0	0	0	0	0	1	0	0
33		T2	North China	Annalepis ermayinensis	Lepacyclotes_ermayinensis_33	0	1	1	0	0	1	0	1	0	0	0	1	0	0	1	0	0	1	0	0	1	0	1	0	0	1	0	0	1	0	0	0	0	0	0	1	0	0	0	0	0	1	0	0
34	√	T1	Siberia	Annalepis kryshtofovichii	Lepacyclotes_kryshtofovichii_34	0	1	1	0	0	1	0	1	0	0	0	1	0	0	1	0	0	1	0	0	0	1	0	0	0	1	0	0	0	0	1	0	0	0	0	0	0	0	1	0	1	0	0	0
35		T2	South China	Annalepis latiloba	Lepacyclotes_latiloba_35	0	1	1	0	0	1	0	1	0	0	0	1	0	0	1	0	0	1	0	0	0	1	0	0	0	1	0	0	0	1	0	0	0	0	0	0	0	1	0	0	1	0	0	0
36		T2	South China	Annalepis latiloba	Lepacyclotes_latiloba_36	0	1	1	0	0	1	0	1	0	0	0	1	0	0	1	0	0	1	0	0	0	1	0	0	0	1	0	0	0	1	0	0	0	0	0	0	0	1	0	0	1	0	0	0
37		T2	South China	Annalepis latiloba	Lepacyclotes_latiloba_37	0	1	1	0	0	1	0	1	0	0	0	1	0	0	1	0	0	1	0	0	0	1	0	0	0	1	0	0	0	0	1	0	0	0	0	0	0	0	1	0	1	0	0	0
38		T2	South China	Annalepis latiloba	Lepacyclotes_latiloba_38	0	1	1	0	0	1	0	1	0	0	0	1	0	0	1	0	0	1	0	0	0	1	0	0	0	1	0	0	0	0	1	0	0	0	0	0	0	0	1	0	1	0	0	0
39		T2	South China	Annalepis latiloba	Lepacyclotes_latiloba_39	0	1	1	0	0	1	0	1	0	0	0	1	0	0	1	0	0	1	0	0	0	1	0	0	0	1	0	0	0	0	1	0	0	0	0	0	0	0	1	0	1	0	0	0
40		T2	South China	Annalepis latiloba	Lepacyclotes_latiloba_40	0	1	1	0	0	1	0	1	0	0	0	1	0	0	1	0	0	1	0	0	0	1	0	0	0	1	0	0	0	1	0	0	0	0	0	0	0	1	0	0	1	0	0	0
41		T2	South China	Annalepis latiloba	Lepacyclotes_latiloba_41	0	1	1	0	0	1	0	1	0	0	0	1	0	0	1	0	0	1	0	0	0	1	0	0	0	1	0	0	0	0	1	0	0	0	0	0	0	0	1	0	1	0	0	0
42		T2	South China	Annalepis latiloba	Lepacyclotes_latiloba_42	0	1	1	0	0	1	0	1	0	0	0	1	0	0	1	0	0	1	0	0	0	1	0	0	0	1	0	0	0	0	1	0	0	0	0	0	0	1	0	0	1	0	0	0
43	√	T2	South China	Annalepis latiloba	Lepacyclotes_latiloba_43	0	1	1	0	0	1	0	1	0	0	0	1	0	0	1	0	0	1	0	0	1	0	0	0	0	1	0	0	0	1	0	0	0	0	0	1	1	0	0	0	0	1	0	0
44		T2	South China	Annalepis latiloba	Lepacyclotes_latiloba_44	0	1	1	0	0	1	0	1	0	0	0	1	0	0	1	0	0	1	0	0	1	0	0	0	0	1	0	0	0	1	0	0	0	0	0	1	0	0	0	0	0	1	0	0
45		T2	South China	Annalepis latiloba	Lepacyclotes_latiloba_45	0	1	1	0	0	1	0	1	0	0	0	1	0	0	1	0	0	1	0	0	1	0	0	0	0	1	0	0	0	1	0	0	0	0	0	1	0	0	0	0	0	1	0	0
46		T2	South China	Annalepis latiloba	Lepacyclotes_latiloba_46	0	1	1	0	0	1	0	1	0	0	0	1	0	0	1	0	0	1	0	0	1	0	0	0	0	1	0	0	0	0	0	1	0	0	0	0	0	1	0	0	0	1	0	0
47		T2	South China	Annalepis latiloba	Lepacyclotes_latiloba_47	0	1	1	0	0	1	0	1	0	0	0	1	0	0	1	0	0	1	0	0	1	0	0	0	0	1	0	0	1	0	0	0	0	0	0	1	0	0	0	0	0	1	0	0
48		T2	South China	Annalepis latiloba	Lepacyclotes_latiloba_48	0	1	1	0	0	1	0	1	0	0	0	1	0	0	1	0	0	1	0	0	1	0	0	0	0	1	0	0	0	1	0	0	0	0	0	1	0	0	0	0	0	1	0	0
49		T2	South China	Annalepis latiloba	Lepacyclotes_latiloba_49	0	1	1	0	0	1	0	1	0	0	0	1	0	0	1	0	0	1	0	0	1	0	0	0	0	1	0	0	0	1	0	0	0	0	0	1	0	0	0	0	0	1	0	0
50		T2	South China	Annalepis latiloba	Lepacyclotes_latiloba_50	0	1	1	0	0	1	0	1	0	0	0	1	0	0	1	0	0	1	0	0	1	0	0	0	0	1	0	0	0	0	1	0	0	0	0	0	1	0	0	0	0	1	0	0
51		T2	South China	Annalepis latiloba	Lepacyclotes_latiloba_51	0	1	1	0	0	1	0	1	0	0	0	1	0	0	1	0	0	1	0	0	1	0	0	0	0	1	0	0	0	1	0	0	0	0	0	0	1	0	0	0	1	0	0	0
52		T2	South China	Annalepis latiloba	Lepacyclotes_latiloba_52	0	1	1	0	0	1	0	1	0	0	0	1	0	0	1	0	0	1	0	0	1	0	0	0	1	0	0	0	1	0	0	0	0	0	0	1	0	0	0	0	1	0	0	0
53		T2	South China	Annalepis latiloba	Lepacyclotes_latiloba_53	0	1	1	0	0	1	0	1	0	0	0	1	0	0	1	0	0	1	0	0	0	1	0	0	0	1	0	0	0	0	1	0	0	0	0	0	0	1	0	0	1	0	0	0
54	√	T2	South China	Annalepis sangzhiensis	Lepacyclotes_sangzhiensis_54	0	1	1	0	0	1	0	1	0	0	0	1	0	0	1	0	0	1	0	1	0	0	0	0	0	1	0	0	1	0	0	0	0	0	0	1	0	0	0	0	0	1	0	0
55		T2	Germany	Annalepis sp.1	Lepacyclotes_sp.1_DE_55	0	1	1	0	0	1	0	1	0	0	0	1	0	0	1	0	0	1	0	1	0	0	0	0	0	1	0	0	1	0	0	0	0	0	1	0	0	0	0	0	0	1	0	0
56		T2	Germany	Annalepis sp.1	Lepacyclotes_sp.1_DE_56	0	1	1	0	0	1	0	1	0	0	0	1	0	0	1	0	0	1	0	0	1	0	0	0	0	1	0	0	1	0	0	0	0	0	1	0	0	0	0	0	0	1	0	0
57		T2	Germany	Annalepis sp.1	Lepacyclotes_sp.1_DE_57	0	1	1	0	0	1	0	1	0	0	0	1	0	0	1	0	0	1	0	0	1	0	0	0	0	1	0	0	0	1	0	0	0	0	0	1	0	0	0	0	0	1	0	0
58		T2	Germany	Annalepis sp.1	Lepacyclotes_sp.1_DE_58	0	1	1	0	0	1	0	1	0	0	0	1	0	0	1	0	0	1	0	0	1	0	0	0	1	0	0	0	0	1	0	0	0	0	0	1	0	0	0	0	0	0	1	0
59		T2	Germany	Annalepis sp.1	Lepacyclotes_sp.1_DE_59	0	1	1	0	0	1	0	1	0	0	0	1	0	0	1	0	0	1	0	0	1	0	0	0	0	1	0	0	0	1	0	0	0	0	0	1	0	0	0	0	0	1	0	0
60		T2	Germany	Annalepis sp.1	Lepacyclotes_sp.1_DE_60	0	1	1	0	0	1	0	1	0	0	0	1	0	0	1	0	0	1	0	0	1	0	0	0	0	1	0	0	0	1	0	0	0	0	0	0	1	0	0	0	0	1	0	0
61		T2	Germany	Annalepis sp.1	Lepacyclotes_sp.1_DE_61	0	1	1	0	0	1	0	1	0	0	0	1	0	0	1	0	0	1	0	0	1	0	0	0	0	1	0	0	0	0	0	1	0	0	0	0	1	0	0	0	0	1	0	0
62		T2	Germany	Annalepis sp.1	Lepacyclotes_sp.1_DE_62	0	1	1	0	0	1	0	1	0	0	0	1	0	0	1	0	0	1	0	0	1	0	0	0	0	1	0	0	0	0	1	0	0	0	0	0	0	0	1	0	0	1	0	0
63	√	T2	Germany	Annalepis sp.1	Lepacyclotes_sp.1_DE_63	0	1	1	0	0	1	0	1	0	0	0	1	0	0	1	0	0	1	0	0	0	1	0	0	0	0	1	0	0	1	0	0	0	0	0	0	1	0	0	0	1	0	0	0
64		T2	Germany	Annalepis sp.1	Lepacyclotes_sp.1_DE_64	0	1	1	0	0	1	0	1	0	0	0	1	0	0	1	0	0	1	0	0	0	1	0	0	0	0	1	0	0	1	0	0	0	0	1	0	0	0	0	0	0	0	1	0
65		T2	Germany	Annalepis sp.1	Lepacyclotes_sp.1_DE_65	0	1	1	0	0	1	0	1	0	0	0	1	0	0	1	0	0	1	0	0	0	0	0	0	0	1	0	0	0	1	0	0	0	0	0	0	1	0	0	0	1	0	0	0
66		T2	South China	Annalepis sp.2	Lepacyclotes_sp.2_SC_66	0	1	1	0	0	1	0	1	0	0	0	1	0	0	1	0	0	1	1	0	0	0	0	0	0	1	0	0	0	1	0	0	0	0	1	0	0	0	0	0	0	0	0	1
67		T2	South China	Annalepis sp.2	Lepacyclotes_sp.2_SC_67	0	1	1	0	0	1	0	1	0	0	0	1	0	0	1	0	0	1	1	0	0	0	0	1	0	0	0	0	0	1	0	0	0	0	1	0	0	0	0	0	0	0	1	0
68		T2	South China	Annalepis sp.2	Lepacyclotes_sp.2_SC_68	0	1	1	0	0	1	0	1	0	0	0	1	0	0	1	0	0	1	1	0	0	0	0	0	1	0	0	0	0	1	0	0	0	0	1	0	0	0	0	0	0	0	1	0
69		T2	South China	Annalepis sp.2	Lepacyclotes_sp.2_SC_69	0	1	1	0	0	1	0	1	0	0	0	1	0	0	1	0	0	1	1	0	0	0	0	0	0	1	0	0	0	0	1	0	0	0	0	0	1	0	0	0	0	1	0	0
70		T2	South China	Annalepis sp.2	Lepacyclotes_sp.2_SC_70	0	1	1	0	0	1	0	1	0	0	0	1	0	0	1	0	0	1	1	0	0	0	0	0	0	1	0	0	0	0	0	1	0	0	0	1	0	0	0	0	0	0	0	1
71		T2	South China	Annalepis sp.2	Lepacyclotes_sp.2_SC_71	0	1	1	0	0	1	0	1	0	0	0	1	0	0	1	0	0	1	1	0	0	0	0	0	0	1	0	0	0	1	0	0	0	0	0	1	0	0	0	0	0	1	0	0
72		T2	South China	Annalepis sp.2	Lepacyclotes_sp.2_SC_72	0	1	1	0	0	1	0	1	0	0	0	1	0	0	1	0	0	1	1	0	0	0	0	0	0	1	0	0	0	0	1	0	0	0	1	0	0	0	0	0	0	0	1	0
73		T2	South China	Annalepis sp.2	Lepacyclotes_sp.2_SC_73	0	1	1	0	0	1	0	1	0	0	0	1	0	0	1	0	0	1	1	0	0	0	0	0	0	1	0	0	0	0	1	0	0	0	0	1	0	0	0	0	0	0	0	1
74		T2	South China	Annalepis sp.2	Lepacyclotes_sp.2_SC_74	0	1	1	0	0	1	0	1	0	0	0	1	0	0	1	0	0	1	1	0	0	0	0	1	0	0	0	0	0	0	1	0	0	0	0	1	0	0	0	0	0	0	1	0
75		T2	South China	Annalepis sp.2	Lepacyclotes_sp.2_SC_75	0	1	1	0	0	1	0	1	0	0	0	1	0	0	1	0	0	1	1	0	0	0	0	1	0	0	0	0	0	0	1	0	0	0	0	0	1	0	0	0	0	1	0	0
76	√	T2	South China	Annalepis sp.2	Lepacyclotes_sp.2_SC_76	0	1	1	0	0	1	0	1	0	0	0	1	0	0	1	0	0	1	1	0	0	0	0	0	0	1	0	0	0	1	0	0	0	0	0	1	0	0	0	0	0	0	1	0
77		T2	South China	Annalepis sp.2	Lepacyclotes_sp.2_SC_77	0	1	1	0	0	1	0	1	0	0	0	1	0	0	1	0	0	1	1	0	0	0	0	1	0	0	0	0	0	0	1	0	0	0	0	1	0	0	0	0	0	0	0	1
78		T2	South China	Annalepis sp.2	Lepacyclotes_sp.2_SC_78	0	1	1	0	0	1	0	1	0	0	0	1	0	0	1	0	0	1	1	0	0	0	0	0	0	1	0	0	0	0	1	0	0	0	0	1	0	0	0	0	0	0	1	0
79		T2	South China	Annalepis sp.2	Lepacyclotes_sp.2_SC_79	0	1	1	0	0	1	0	1	0	0	0	1	0	0	1	0	0	1	1	0	0	0	0	0	0	1	0	0	0	1	0	0	0	0	1	0	0	0	0	0	0	1	0	0
80		T2	South China	Annalepis sp.2	Lepacyclotes_sp.2_SC_80	0	1	1	0	0	1	0	1	0	0	0	1	0	0	1	0	0	1	1	0	0	0	0	0	0	1	0	0	0	1	0	0	0	0	0	1	0	0	0	0	0	1	0	0
81		T2	South China	Annalepis sp.2	Lepacyclotes_sp.2_SC_81	0	1	1	0	0	1	0	1	0	0	0	1	0	0	1	0	0	1	1	0	0	0	0	1	0	0	0	0	0	0	0	1	0	0	0	1	0	0	0	0	0	0	0	1
82		T2	South China	Annalepis sp.2	Lepacyclotes_sp.2_SC_82	0	1	1	0	0	1	0	1	0	0	0	1	0	0	1	0	0	1	1	0	0	0	0	0	0	0	1	0	0	0	0	1	0	0	0	0	0	0	1	0	0	1	0	0
83		T2	South China	Annalepis sp.2	Lepacyclotes_sp.2_SC_83	0	1	1	0	0	1	0	1	0	0	0	1	0	0	1	0	0	1	1	0	0	0	0	0	0	1	0	0	0	0	1	0	0	0	1	0	0	0	0	0	0	0	1	0
84		T2	South China	Annalepis sp.2	Lepacyclotes_sp.2_SC_84	0	1	1	0	0	1	0	1	0	0	0	1	0	0	1	0	0	1	1	0	0	0	0	1	0	0	0	0	0	1	0	0	0	0	1	0	0	0	0	0	0	0	1	0
85		T2	South China	Annalepis sp.2	Lepacyclotes_sp.2_SC_85	0	1	1	0	0	1	0	1	0	0	0	1	0	0	1	0	0	1	1	0	0	0	0	1	0	0	0	0	0	1	0	0	0	0	1	0	0	0	0	0	0	0	1	0
86		T2	South China	Annalepis zeilleri	Lepacyclotes_zeilleri_SC_86	0	1	1	0	0	1	0	1	0	0	0	1	0	0	1	0	0	1	0	0	1	0	0	0	0	1	0	0	1	0	0	0	0	0	0	1	0	0	0	0	0	1	0	0
87		T2	South China	Annalepis zeilleri	Lepacyclotes_zeilleri_SC_87	0	1	1	0	0	1	0	1	0	0	0	1	0	0	1	0	0	1	0	0	1	0	0	0	0	1	0	0	1	0	0	0	0	0	0	1	0	0	0	0	0	1	0	0
88		T2	South China	Annalepis zeilleri	Lepacyclotes_zeilleri_SC_88	0	1	1	0	0	1	0	1	0	0	0	1	0	0	1	0	0	1	0	0	1	0	0	0	0	1	0	0	1	0	0	0	0	0	0	1	0	0	0	0	0	1	0	0
89		T2	South China	Annalepis zeilleri	Lepacyclotes_zeilleri_SC_89	0	1	1	0	0	1	0	1	0	0	0	1	0	0	1	0	0	1	0	0	1	0	0	0	0	1	0	0	1	0	0	0	0	0	1	0	0	0	0	0	0	1	0	0
90		T2	South China	Annalepis zeilleri	Lepacyclotes_zeilleri_SC_90	0	1	1	0	0	1	0	1	0	0	0	1	0	0	1	0	0	1	0	0	1	0	0	0	0	1	0	0	1	0	0	0	0	0	1	0	0	0	0	0	0	1	0	0
91		T2	South China	Annalepis zeilleri	Lepacyclotes_zeilleri_SC_91	0	1	1	0	0	1	0	1	0	0	0	1	0	0	1	0	0	1	0	0	1	0	0	0	0	1	0	0	1	0	0	0	0	0	1	0	0	0	0	0	0	1	0	0
92		T2	South China	Annalepis zeilleri	Lepacyclotes_zeilleri_SC_92	0	1	1	0	0	1	0	1	0	0	0	1	0	0	1	0	0	1	0	0	1	0	0	0	0	1	0	0	0	1	0	0	0	0	0	1	0	0	0	0	0	1	0	0
93		T2	South China	Annalepis zeilleri	Lepacyclotes_zeilleri_SC_93	0	1	1	0	0	1	0	1	0	0	0	1	0	0	1	0	0	1	0	0	1	0	0	0	0	1	0	0	1	0	0	0	0	0	0	1	0	0	0	0	0	1	0	0
94		T2	South China	Annalepis zeilleri	Lepacyclotes_zeilleri_SC_94	0	1	1	0	0	1	0	1	0	0	0	1	0	0	1	0	0	1	0	0	1	0	0	0	0	1	0	0	1	0	0	0	0	0	1	0	0	0	0	0	0	1	0	0
95		T2	South China	Annalepis zeilleri	Lepacyclotes_zeilleri_SC_95	0	1	1	0	0	1	0	1	0	0	0	1	0	0	1	0	0	1	0	0	1	0	0	1	0	0	0	0	1	0	0	0	0	0	1	0	0	0	0	0	0	1	0	0
96		T2	South China	Annalepis zeilleri	Lepacyclotes_zeilleri_SC_96	0	1	1	0	0	1	0	1	0	0	0	1	0	0	1	0	0	1	0	0	1	0	0	0	0	1	0	0	0	0	0	1	0	0	0	0	1	0	0	0	0	1	0	0
97		T2	South China	Annalepis zeilleri	Lepacyclotes_zeilleri_SC_97	0	1	1	0	0	1	0	1	0	0	0	1	0	0	1	0	0	1	0	0	1	0	0	0	0	1	0	0	0	0	1	0	0	0	0	0	1	0	0	0	0	1	0	0
98		T2	South China	Annalepis zeilleri	Lepacyclotes_zeilleri_SC_98	0	1	1	0	0	1	0	1	0	0	0	1	0	0	1	0	0	1	0	0	1	0	0	1	0	0	0	0	0	0	1	0	0	0	0	0	1	0	0	0	0	1	0	0
99		T2	South China	Annalepis zeilleri	Lepacyclotes_zeilleri_SC_99	0	1	1	0	0	1	0	1	0	0	0	1	0	0	1	0	0	1	0	0	1	0	0	0	0	1	0	0	0	1	0	0	0	0	0	1	0	0	0	0	0	1	0	0
100		T2	South China	Annalepis zeilleri	Lepacyclotes_zeilleri_SC_100	0	1	1	0	0	1	0	1	0	0	0	1	0	0	1	0	0	1	0	0	1	0	0	0	0	1	0	0	0	0	0	1	0	0	0	0	1	0	0	0	0	1	0	0
101		T2	South China	Annalepis zeilleri	Lepacyclotes_zeilleri_SC_101	0	1	1	0	0	1	0	1	0	0	0	1	0	0	1	0	0	1	0	0	1	0	0	1	0	0	0	0	0	0	1	0	0	0	0	0	0	1	0	0	0	1	0	0
102		T2	South China	Annalepis zeilleri	Lepacyclotes_zeilleri_SC_102	0	1	1	0	0	1	0	1	0	0	0	1	0	0	1	0	0	1	0	0	1	0	0	1	0	0	0	0	0	0	0	1	0	0	0	0	1	0	0	0	0	1	0	0
103		T2	South China	Annalepis zeilleri	Lepacyclotes_zeilleri_SC_103	0	1	1	0	0	1	0	1	0	0	0	1	0	0	1	0	0	1	0	0	1	0	0	1	0	0	0	0	0	0	1	0	0	0	1	0	0	0	0	0	0	0	0	1
104		T2	South China	Annalepis zeilleri	Lepacyclotes_zeilleri_SC_104	0	1	1	0	0	1	0	1	0	0	0	1	0	0	1	0	0	1	0	0	1	0	0	0	0	1	0	0	0	0	1	0	0	0	1	0	0	0	0	0	0	0	0	1
105		T2	South China	Annalepis zeilleri	Lepacyclotes_zeilleri_SC_105	0	1	1	0	0	1	0	1	0	0	0	1	0	0	1	0	0	1	0	0	1	0	0	1	0	0	0	0	0	1	0	0	0	0	0	0	0	1	0	0	1	0	0	0
106		T2	South China	Annalepis zeilleri	Lepacyclotes_zeilleri_SC_106	0	1	1	0	0	1	0	1	0	0	0	1	0	0	1	0	0	1	0	0	1	0	0	0	0	1	0	0	1	0	0	0	0	0	0	1	0	0	0	0	0	1	0	0
107		T2	South China	Annalepis zeilleri	Lepacyclotes_zeilleri_SC_107	0	1	1	0	0	1	0	1	0	0	0	1	0	0	1	0	0	1	0	0	1	0	0	1	0	0	0	0	0	0	1	0	0	0	0	0	1	0	0	0	0	1	0	0
108		T2	South China	Annalepis zeilleri	Lepacyclotes_zeilleri_SC_108	0	1	1	0	0	1	0	1	0	0	0	1	0	0	1	0	0	1	0	0	1	0	0	1	0	0	0	0	0	0	1	0	0	0	0	1	0	0	0	0	0	1	0	0
109		T2	South China	Annalepis zeilleri	Lepacyclotes_zeilleri_SC_109	0	1	1	0	0	1	0	1	0	0	0	1	0	0	1	0	0	1	0	0	1	0	0	1	0	0	0	0	0	0	1	0	0	0	1	0	0	0	0	0	0	0	0	1
110		T2	South China	Annalepis zeilleri	Lepacyclotes_zeilleri_SC_110	0	1	1	0	0	1	0	1	0	0	0	1	0	0	1	0	0	1	0	0	1	0	0	1	0	0	0	0	1	0	0	0	0	0	1	0	0	0	0	0	0	1	0	0
111		T2	South China	Annalepis zeilleri	Lepacyclotes_zeilleri_SC_111	0	1	1	0	0	1	0	1	0	0	0	1	0	0	1	0	0	1	0	0	1	0	0	0	0	1	0	0	0	0	1	0	0	0	0	1	0	0	0	0	0	1	0	0
112		T2	South China	Annalepis zeilleri	Lepacyclotes_zeilleri_SC_112	0	1	1	0	0	1	0	1	0	0	0	1	0	0	1	0	0	1	0	0	1	0	0	0	0	1	0	0	1	0	0	0	0	0	1	0	0	0	0	0	0	0	1	0
113		T2	South China	Annalepis zeilleri	Lepacyclotes_zeilleri_SC_113	0	1	1	0	0	1	0	1	0	0	0	1	0	0	1	0	0	1	0	0	1	0	0	0	0	1	0	0	0	0	1	0	0	0	0	1	0	0	0	0	0	1	0	0
114		T2	South China	Annalepis zeilleri	Lepacyclotes_zeilleri_SC_114	0	1	1	0	0	1	0	1	0	0	0	1	0	0	1	0	0	1	0	0	1	0	0	1	0	0	0	0	0	0	1	0	0	0	0	0	1	0	0	0	0	1	0	0
115		T2	South China	Annalepis zeilleri	Lepacyclotes_zeilleri_SC_115	0	1	1	0	0	1	0	1	0	0	0	1	0	0	1	0	0	1	0	0	1	0	0	1	0	0	0	0	0	1	0	0	0	0	0	0	1	0	0	0	0	1	0	0
116		T2	South China	Annalepis zeilleri	Lepacyclotes_zeilleri_SC_116	0	1	1	0	0	1	0	1	0	0	0	1	0	0	1	0	0	1	0	0	1	0	0	0	0	1	0	0	0	1	0	0	0	0	0	1	0	0	0	0	0	1	0	0
117		T2	South China	Annalepis zeilleri	Lepacyclotes_zeilleri_SC_117	0	1	1	0	0	1	0	1	0	0	0	1	0	0	1	0	0	1	0	0	1	0	0	0	0	1	0	0	1	0	0	0	0	0	1	0	0	0	0	0	0	1	0	0
118		T2	South China	Annalepis zeilleri	Lepacyclotes_zeilleri_SC_118	0	1	1	0	0	1	0	1	0	0	0	1	0	0	1	0	0	1	0	0	1	0	0	1	0	0	0	0	0	1	0	0	0	0	0	1	0	0	0	0	0	1	0	0
119		T2	South China	Annalepis zeilleri	Lepacyclotes_zeilleri_SC_119	0	1	1	0	0	1	0	1	0	0	0	1	0	0	1	0	0	1	0	0	1	0	0	1	0	0	0	0	0	1	0	0	0	0	0	1	0	0	0	0	1	0	0	0
120		T2	South China	Annalepis zeilleri	Lepacyclotes_zeilleri_SC_120	0	1	1	0	0	1	0	1	0	0	0	1	0	0	1	0	0	1	0	0	1	0	0	1	0	0	0	0	1	0	0	0	0	0	0	1	0	0	0	0	0	1	0	0
121		T2	South China	Annalepis zeilleri	Lepacyclotes_zeilleri_SC_121	0	1	1	0	0	1	0	1	0	0	0	1	0	0	1	0	0	1	0	0	1	0	0	1	0	0	0	0	0	1	0	0	0	0	1	0	0	0	0	0	0	0	1	0
122		T2	South China	Annalepis zeilleri	Lepacyclotes_zeilleri_SC_122	0	1	1	0	0	1	0	1	0	0	0	1	0	0	1	0	0	1	0	0	1	0	0	1	0	0	0	0	0	1	0	0	0	0	0	1	0	0	0	0	0	1	0	0
123		T2	South China	Annalepis zeilleri	Lepacyclotes_zeilleri_SC_123	0	1	1	0	0	1	0	1	0	0	0	1	0	0	1	0	0	1	0	0	1	0	0	0	0	1	0	0	1	0	0	0	0	0	0	1	0	0	0	0	0	1	0	0
124		T2	South China	Annalepis zeilleri	Lepacyclotes_zeilleri_SC_124	0	1	1	0	0	1	0	1	0	0	0	1	0	0	1	0	0	1	0	0	0	1	0	0	0	1	0	0	0	1	0	0	0	0	0	1	0	0	0	0	0	1	0	0
125		T2	South China	Annalepis zeilleri	Lepacyclotes_zeilleri_SC_125	0	1	1	0	0	1	0	1	0	0	0	1	0	0	1	0	0	1	0	0	0	1	0	0	0	1	0	0	1	0	0	0	0	0	0	1	0	0	0	0	0	1	0	0
126	√	T2	South China	Annalepis zeilleri	Lepacyclotes_zeilleri_SC_126	0	1	1	0	0	1	0	1	0	0	0	1	0	0	1	0	0	1	0	0	0	1	0	0	0	1	0	0	0	1	0	0	0	0	0	1	0	0	0	0	0	1	0	0
127		T2	South China	Annalepis zeilleri	Lepacyclotes_zeilleri_SC_127	0	1	1	0	0	1	0	1	0	0	0	1	0	0	1	0	0	1	0	0	1	0	0	0	0	1	0	0	0	1	0	0	0	0	0	1	0	0	0	0	0	1	0	0
128		T2	South China	Annalepis zeilleri	Lepacyclotes_zeilleri_SC_128	0	1	1	0	0	1	0	1	0	0	0	1	0	0	1	0	0	1	0	0	1	0	0	0	0	1	0	0	0	1	0	0	0	0	0	1	0	0	0	0	0	1	0	0
129		T2	South China	Annalepis zeilleri	Lepacyclotes_zeilleri_SC_129	0	1	1	0	0	1	0	1	0	0	0	1	0	0	1	0	0	1	0	0	0	1	0	0	0	1	0	0	0	1	0	0	0	0	0	1	0	0	0	0	0	1	0	0
130		T2	South China	Annalepis zeilleri	Lepacyclotes_zeilleri_SC_130	0	1	1	0	0	1	0	1	0	0	0	1	0	0	1	0	0	1	0	0	1	0	0	1	0	0	0	0	1	0	0	0	0	0	0	1	0	0	0	0	1	0	0	0
131		T2	South China	Annalepis zeilleri	Lepacyclotes_zeilleri_SC_131	0	1	1	0	0	1	0	1	0	0	0	1	0	0	1	0	0	1	0	0	0	1	0	0	0	1	0	0	0	0	1	0	0	0	0	0	1	0	0	0	0	1	0	0
132		T2	South China	Annalepis zeilleri	Lepacyclotes_zeilleri_SC_132	0	1	1	0	0	1	0	1	0	0	0	1	0	0	1	0	0	1	0	0	0	1	0	0	0	1	0	0	1	0	0	0	0	0	1	0	0	0	0	0	0	1	0	0
133		T2	South China	Annalepis zeilleri	Lepacyclotes_zeilleri_SC_133	0	1	1	0	0	1	0	1	0	0	0	1	0	0	1	0	0	1	0	0	1	0	0	1	0	0	0	0	0	1	0	0	0	0	0	1	0	0	0	0	0	1	0	0
134		T2	South China	Annalepis zeilleri	Lepacyclotes_zeilleri_SC_134	0	1	1	0	0	1	0	1	0	0	0	1	0	0	1	0	0	1	0	0	1	0	0	0	0	1	0	0	0	1	0	0	0	0	0	1	0	0	0	0	0	1	0	0
135		T2	South China	Annalepis zeilleri	Lepacyclotes_zeilleri_SC_135	0	1	1	0	0	1	0	1	0	0	0	1	0	0	1	0	0	1	0	0	1	0	0	0	0	1	0	0	1	0	0	0	0	0	1	0	0	0	0	0	0	1	0	0
136		T2	South China	Annalepis zeilleri	Lepacyclotes_zeilleri_SC_136	0	1	1	0	0	1	0	1	0	0	0	1	0	0	1	0	0	1	0	0	1	0	0	0	0	1	0	0	1	0	0	0	0	0	0	1	0	0	0	0	0	1	0	0
137		T2	South China	Annalepis zeilleri	Lepacyclotes_zeilleri_SC_137	0	1	1	0	0	1	0	1	0	0	0	1	0	0	1	0	0	1	0	0	1	0	0	0	0	1	0	0	0	1	0	0	0	0	0	1	0	0	0	0	0	1	0	0
138		T2	South China	Annalepis zeilleri	Lepacyclotes_zeilleri_SC_138	0	1	1	0	0	1	0	1	0	0	0	1	0	0	1	0	0	1	0	0	1	0	0	0	0	1	0	0	1	0	0	0	0	0	1	0	0	0	0	0	0	1	0	0
139		T2	South China	Annalepis zeilleri	Lepacyclotes_zeilleri_SC_139	0	1	1	0	0	1	0	1	0	0	0	1	0	0	1	0	0	1	0	0	1	0	0	0	0	1	0	0	0	0	1	0	0	0	0	0	1	0	0	0	0	1	0	0
140		T2	South China	Annalepis zeilleri	Lepacyclotes_zeilleri_SC_140	0	1	1	0	0	1	0	1	0	0	0	1	0	0	1	0	0	1	0	0	1	0	0	0	0	1	0	0	0	1	0	0	0	0	0	0	1	0	0	0	0	1	0	0
141		T2	South China	Annalepis zeilleri	Lepacyclotes_zeilleri_SC_141	0	1	1	0	0	1	0	1	0	0	0	1	0	0	1	0	0	1	0	0	1	0	0	1	0	0	0	0	0	1	0	0	0	0	0	1	0	0	0	0	0	1	0	0
142		T2	South China	Annalepis zeilleri	Lepacyclotes_zeilleri_SC_142	0	1	1	0	0	1	0	1	0	0	0	1	0	0	1	0	0	1	0	0	1	0	0	0	0	1	0	0	0	1	0	0	0	0	0	1	0	0	0	0	0	1	0	0
143		T2	South China	Annalepis zeilleri	Lepacyclotes_zeilleri_SC_143	0	1	1	0	0	1	0	1	0	0	0	1	0	0	1	0	0	1	0	0	1	0	0	0	0	1	0	0	0	1	0	0	0	0	1	0	0	0	0	0	0	0	1	0
144		T2	South China	Annalepis zeilleri	Lepacyclotes_zeilleri_SC_144	0	1	1	0	0	1	0	1	0	0	0	1	0	0	1	0	0	1	0	0	1	0	0	0	0	1	0	0	1	0	0	0	0	0	0	1	0	0	0	0	1	0	0	0
145		T2	South China	Annalepis zeilleri	Lepacyclotes_zeilleri_SC_145	0	1	1	0	0	1	0	1	0	0	0	1	0	0	1	0	0	1	0	0	1	0	0	0	0	1	0	0	0	1	0	0	0	0	0	1	0	0	0	0	0	1	0	0
146		T2	South China	Annalepis zeilleri	Lepacyclotes_zeilleri_SC_146	0	1	1	0	0	1	0	1	0	0	0	1	0	0	1	0	0	1	0	0	1	0	0	0	0	1	0	1	0	0	0	0	0	0	1	0	0	0	0	0	1	0	0	0
147		T2	South China	Annalepis zeilleri	Lepacyclotes_zeilleri_SC_147	0	1	1	0	0	1	0	1	0	0	0	1	0	0	1	0	0	1	0	0	1	0	0	0	0	1	0	0	0	1	0	0	0	0	0	1	0	0	0	0	0	1	0	0
148		T2	South China	Annalepis zeilleri	Lepacyclotes_zeilleri_SC_148	0	1	1	0	0	1	0	1	0	0	0	1	0	0	1	0	0	1	0	0	1	0	0	0	0	1	0	0	1	0	0	0	0	0	0	1	0	0	0	0	0	1	0	0
149		T2	South China	Annalepis zeilleri	Lepacyclotes_zeilleri_SC_149	0	1	1	0	0	1	0	1	0	0	0	1	0	0	1	0	0	1	0	0	1	0	0	0	0	1	0	0	0	1	0	0	0	0	1	0	0	0	0	0	0	1	0	0
150		T2	South China	Annalepis zeilleri	Lepacyclotes_zeilleri_SC_150	0	1	1	0	0	1	0	1	0	0	0	1	0	0	1	0	0	1	0	0	1	0	0	0	0	1	0	0	1	0	0	0	0	0	0	1	0	0	0	0	0	1	0	0
151		T2	South China	Annalepis zeilleri	Lepacyclotes_zeilleri_SC_151	0	1	1	0	0	1	0	1	0	0	0	1	0	0	1	0	0	1	0	0	1	0	0	1	0	0	0	0	1	0	0	0	0	0	1	0	0	0	0	0	0	1	0	0
152		T2	South China	Annalepis zeilleri	Lepacyclotes_zeilleri_SC_152	0	1	1	0	0	1	0	1	0	0	0	1	0	0	1	0	0	1	0	0	1	0	0	0	0	1	0	0	0	0	1	0	0	0	0	0	0	1	0	0	1	0	0	0
153		T2	South China	Annalepis zeilleri	Lepacyclotes_zeilleri_SC_153	0	1	1	0	0	1	0	1	0	0	0	1	0	0	1	0	0	1	0	0	1	0	0	0	0	1	0	0	0	1	0	0	0	0	0	0	1	0	0	0	1	0	0	0
154		T2	South China	Annalepis zeilleri	Lepacyclotes_zeilleri_SC_154	0	1	1	0	0	1	0	1	0	0	0	1	0	0	1	0	0	1	0	0	1	0	0	0	0	1	0	1	0	0	0	0	0	0	1	0	0	0	0	0	1	0	0	0
155		T2	South China	Annalepis zeilleri	Lepacyclotes_zeilleri_SC_155	0	1	1	0	0	1	0	1	0	0	0	1	0	0	1	0	0	1	0	0	1	0	0	0	0	1	0	0	0	0	1	0	0	0	0	0	1	0	0	0	0	1	0	0
156		T2	South China	Annalepis zeilleri	Lepacyclotes_zeilleri_SC_156	0	1	1	0	0	1	0	1	0	0	0	1	0	0	1	0	0	1	0	0	0	1	0	0	1	0	0	0	0	1	0	0	0	0	0	1	0	0	0	0	0	1	0	0
157		T2	South China	Annalepis zeilleri	Lepacyclotes_zeilleri_SC_157	0	1	1	0	0	1	0	1	0	0	0	1	0	0	1	0	0	1	0	0	1	0	0	0	0	1	0	0	0	1	0	0	0	0	0	1	0	0	0	0	0	1	0	0
158		T2	South China	Annalepis zeilleri	Lepacyclotes_zeilleri_SC_158	0	1	1	0	0	1	0	1	0	0	0	1	0	0	1	0	0	1	0	0	1	0	0	0	0	1	0	0	1	0	0	0	0	0	1	0	0	0	0	0	0	1	0	0
159		T2	South China	Annalepis zeilleri	Lepacyclotes_zeilleri_SC_159	0	1	1	0	0	1	0	1	0	0	0	1	0	0	1	0	0	1	0	0	1	0	0	0	0	1	0	0	0	1	0	0	0	0	0	1	0	0	0	0	1	0	0	0
160		T2	South China	Annalepis zeilleri	Lepacyclotes_zeilleri_SC_160	0	1	1	0	0	1	0	1	0	0	0	1	0	0	1	0	0	1	0	0	1	0	0	0	1	0	0	0	0	1	0	0	0	0	0	0	1	0	0	0	1	0	0	0
161		T2	South China	Annalepis zeilleri	Lepacyclotes_zeilleri_SC_161	0	1	1	0	0	1	0	1	0	0	0	1	0	0	1	0	0	1	0	0	1	0	0	0	0	1	0	0	0	0	1	0	0	0	0	0	0	1	0	0	0	1	0	0
162		T2	South China	Annalepis zeilleri	Lepacyclotes_zeilleri_SC_162	0	1	1	0	0	1	0	1	0	0	0	1	0	0	1	0	0	1	0	0	1	0	0	0	0	1	0	0	0	1	0	0	0	0	0	1	0	0	0	0	0	1	0	0
163		T2	South China	Annalepis zeilleri	Lepacyclotes_zeilleri_SC_163	0	1	1	0	0	1	0	1	0	0	0	1	0	0	1	0	0	1	0	0	1	0	0	0	0	1	0	0	0	1	0	0	0	0	0	1	0	0	0	0	0	1	0	0
164		T2	South China	Annalepis zeilleri	Lepacyclotes_zeilleri_SC_164	0	1	1	0	0	1	0	1	0	0	0	1	0	0	1	0	0	1	0	0	1	0	0	0	0	1	0	0	1	0	0	0	0	0	1	0	0	0	0	0	0	1	0	0
165		T2	South China	Annalepis zeilleri	Lepacyclotes_zeilleri_SC_165	0	1	1	0	0	1	0	1	0	0	0	1	0	0	1	0	0	1	0	0	1	0	0	0	0	1	0	0	0	1	0	0	0	0	0	1	0	0	0	0	1	0	0	0
166		T2	South China	Annalepis zeilleri	Lepacyclotes_zeilleri_SC_166	0	1	1	0	0	1	0	1	0	0	0	1	0	0	1	0	0	1	0	0	1	0	0	0	1	0	0	0	1	0	0	0	0	0	0	1	0	0	0	0	1	0	0	0
167		T2	South China	Annalepis zeilleri	Lepacyclotes_zeilleri_SC_167	0	1	1	0	0	1	0	1	0	0	0	1	0	0	1	0	0	1	0	0	1	0	0	0	0	1	0	0	1	0	0	0	0	0	1	0	0	0	0	0	1	0	0	0
168		T2	South China	Annalepis zeilleri	Lepacyclotes_zeilleri_SC_168	0	1	1	0	0	1	0	1	0	0	0	1	0	0	1	0	0	1	0	0	1	0	0	0	0	1	0	0	1	0	0	0	0	0	0	1	0	0	0	0	0	1	0	0
169		T2	South China	Annalepis zeilleri	Lepacyclotes_zeilleri_SC_169	0	1	1	0	0	1	0	1	0	0	0	1	0	0	1	0	0	1	0	0	1	0	0	0	0	1	0	0	0	1	0	0	0	0	0	1	0	0	0	0	0	1	0	0
170		T2	South China	Annalepis zeilleri	Lepacyclotes_zeilleri_SC_170	0	1	1	0	0	1	0	1	0	0	0	1	0	0	1	0	0	1	0	0	1	0	0	0	0	1	0	0	1	0	0	0	0	0	0	1	0	0	0	0	0	1	0	0
171		T2	South China	Annalepis zeilleri	Lepacyclotes_zeilleri_SC_171	0	1	1	0	0	1	0	1	0	0	0	1	0	0	1	0	0	1	0	0	1	0	0	0	0	1	0	0	1	0	0	0	0	0	0	1	0	0	0	0	0	1	0	0
172		T2	South China	Annalepis zeilleri	Lepacyclotes_zeilleri_SC_172	0	1	1	0	0	1	0	1	0	0	0	1	0	0	1	0	0	1	0	0	1	0	0	0	0	1	0	0	1	0	0	0	0	0	1	0	0	0	0	0	0	1	0	0
173		T2	South China	Annalepis zeilleri	Lepacyclotes_zeilleri_SC_173	0	1	1	0	0	1	0	1	0	0	0	1	0	0	1	0	0	1	0	0	1	0	0	0	0	1	0	0	1	0	0	0	0	0	1	0	0	0	0	0	0	1	0	0
174		T2	South China	Annalepis zeilleri	Lepacyclotes_zeilleri_SC_174	0	1	1	0	0	1	0	1	0	0	0	1	0	0	1	0	0	1	0	0	1	0	0	0	0	1	0	0	0	0	1	0	0	0	0	0	1	0	0	0	0	1	0	0
175		T2	South China	Annalepis zeilleri	Lepacyclotes_zeilleri_SC_175	0	1	1	0	0	1	0	1	0	0	0	1	0	0	1	0	0	1	0	0	1	0	0	0	0	1	0	0	0	1	0	0	0	0	0	1	0	0	0	0	0	1	0	0
176		T2	South China	Annalepis zeilleri	Lepacyclotes_zeilleri_SC_176	0	1	1	0	0	1	0	1	0	0	0	1	0	0	1	0	0	1	0	0	1	0	0	0	0	1	0	0	1	0	0	0	0	0	0	1	0	0	0	0	0	1	0	0
177		T2	South China	Annalepis zeilleri	Lepacyclotes_zeilleri_SC_177	0	1	1	0	0	1	0	1	0	0	0	1	0	0	1	0	0	1	0	0	1	0	0	0	0	1	0	0	0	1	0	0	0	0	0	1	0	0	0	0	0	1	0	0
178		T2	South China	Annalepis zeilleri	Lepacyclotes_zeilleri_SC_178	0	1	1	0	0	1	0	1	0	0	0	1	0	0	1	0	0	1	0	0	1	0	0	0	0	1	0	0	1	0	0	0	0	0	1	0	0	0	0	0	0	1	0	0
179		T2	South China	Annalepis zeilleri	Lepacyclotes_zeilleri_SC_179	0	1	1	0	0	1	0	1	0	0	0	1	0	0	1	0	0	1	0	0	1	0	0	1	0	0	0	0	0	1	0	0	0	0	1	0	0	0	0	0	0	0	1	0
180		T2	Germany	Annalepis zeilleri	Lepacyclotes_zeilleri_DE_180	0	1	1	0	0	1	0	1	0	0	0	1	0	0	1	0	0	1	0	0	1	0	0	0	0	1	0	0	0	0	1	0	0	0	0	0	1	0	0	0	0	1	0	0
181		T2	Germany	Annalepis zeilleri	Lepacyclotes_zeilleri_DE_181	0	1	1	0	0	1	0	1	0	0	0	1	0	0	1	0	0	1	0	0	1	0	0	1	0	0	0	0	0	0	1	0	0	0	0	1	0	0	0	0	0	0	1	0
182		T2	Germany	Annalepis zeilleri	Lepacyclotes_zeilleri_DE_182	0	1	1	0	0	1	0	1	0	0	0	1	0	0	1	0	0	1	0	0	1	0	0	0	0	1	0	0	0	0	1	0	0	0	0	1	0	0	0	0	0	0	1	0
183		T2	Germany	Annalepis zeilleri	Lepacyclotes_zeilleri_DE_183	0	1	1	0	0	1	0	1	0	0	0	1	0	0	1	0	0	1	0	0	1	0	0	1	0	0	0	0	0	0	0	1	0	0	0	0	1	0	0	0	0	1	0	0
184		T2	Germany	Annalepis zeilleri	Lepacyclotes_zeilleri_DE_184	0	1	1	0	0	1	0	1	0	0	0	1	0	0	1	0	0	1	0	0	1	0	0	0	0	1	0	0	0	0	1	0	0	0	0	0	1	0	0	0	0	1	0	0
185	√	D3	Ireland	Cyclostigma kiltokense	Cyclostigma_kiltokense_185	1	0	0	0	1	0	1	0	0	0	0	1	0	0	1	0	1	0	0	0	0	0	1	0	0	1	0	0	1	0	0	0	0	0	1	0	0	0	0	0	0	0	1	0
186		D3	Ireland	Cyclostigma kiltokense	Cyclostigma_kiltokense_186	1	0	0	0	1	0	1	0	0	0	0	1	0	0	1	0	1	0	0	0	0	0	1	0	0	1	0	0	1	0	0	0	0	0	1	0	0	0	0	0	0	0	1	0
187	√	T1	India, Australia	Cylostrobus indicus	Cylostrobus_indicus_187	0	1	0	1	0	1	0	1	0	0	0	1	0	0	1	0	1	1	0	0	1	0	0	0	0	1	0	0	1	0	0	0	0	0	1	0	0	0	0	0	0	1	0	0
188	√	T3	Argentina	Cylostrobus ornatus	Cylostrobus_ornatus_188	0	1	0	1	0	1	0	1	0	0	0	1	0	0	1	0	1	1	0	0	1	0	0	0	0	1	0	0	0	1	0	0	0	0	0	1	0	0	0	0	0	1	0	0
189	√	T1	Australia	Cylostrobus sydneyensis (Pleuromeia longicaulis)	Cylostrobus_sydneyensis_189	0	1	0	1	0	1	0	1	0	0	0	1	0	0	1	0	1	1	0	0	1	0	0	0	0	1	0	1	0	0	0	0	0	0	1	0	0	0	0	0	1	0	0	0
190		T1	Australia	Cylostrobus sydneyensis (Pleuromeia longicaulis)	Cylostrobus_sydneyensis_190	0	1	0	1	0	1	0	1	0	0	0	1	0	0	1	0	1	1	0	0	1	0	0	0	0	1	0	0	1	0	0	0	0	0	0	1	0	0	0	0	1	0	0	0
191		T1	Australia	Cylostrobus sydneyensis (Pleuromeia longicaulis)	Cylostrobus_sydneyensis_191	0	1	0	1	0	1	0	1	0	0	0	1	0	0	1	0	1	1	0	0	1	0	0	0	0	1	0	0	1	0	0	0	0	0	0	1	0	0	0	0	1	0	0	0
192	√	Recent	Turkey	Isoetes anatolica	Isoetes_anatolica_192	0	1	1	0	0	1	0	1	0	1	1	0	0	0	1	0	0	1	0	0	0	0	1	0	0	0	1	0	1	0	0	0	0	0	0	0	1	0	0	0	1	0	0	0
193	√	T1	Australia	Isoetes beestonii	Isoetes_beestonii_193	0	1	1	0	0	1	0	1	0	1	1	0	0	0	1	0	0	1	1	0	0	0	1	0	0	1	0	0	1	0	0	0	0	0	1	0	0	0	0	0	0	1	0	0
194	√	Recent	Brazil	Isoetes cangae	Isoetes_cangae_194	0	1	1	0	0	1	0	1	0	1	1	0	0	0	1	0	0	1	0	0	0	0	1	0	0	0	1	1	0	0	0	0	0	0	1	0	0	0	0	0	0	1	0	0
195	√	Recent	USA	Isoetes georgiana	Isoetes_georgiana_195	0	1	1	0	0	1	0	1	0	1	1	0	0	0	1	0	0	1	0	0	0	0	1	0	0	0	1	1	0	0	0	0	0	1	0	0	0	0	0	0	0	1	0	0
196	√	T1	Siberia	Isoetes innae	Isoetes_innae_196	0	1	1	0	0	1	0	1	0	1	1	0	0	0	1	0	0	1	1	0	0	0	1	0	0	0	1	1	0	0	0	0	0	1	0	0	0	0	0	0	0	1	0	0
197		T1	Siberia	Isoetes innae	Isoetes_innae_197	0	1	1	0	0	1	0	1	0	1	1	0	0	0	1	0	0	1	1	0	0	0	1	0	0	0	1	1	0	0	0	0	0	1	0	0	0	0	0	0	0	1	0	0
198	√	Recent	Russia	Isoetes lacustris	Isoetes_lacustris_198	0	1	1	0	0	1	0	1	0	1	1	0	0	0	1	0	0	1	1	0	0	0	1	0	0	0	1	1	0	0	0	0	0	1	0	0	0	0	0	0	1	0	0	0
199	√	Recent	South China	Isoetes orientalis	Isoetes_orientalis_199	0	1	1	0	0	1	0	1	0	1	1	0	0	0	1	0	0	1	1	0	0	0	1	0	0	0	1	1	0	0	0	0	0	1	0	0	0	0	0	0	0	1	0	0
200	√	Recent	Brazil	Isoetes serracarajensis	Isoetes_serracarajensis_200	0	1	1	0	0	1	0	1	0	1	1	0	0	0	1	0	0	1	0	0	0	0	1	0	0	0	0	1	0	0	0	0	0	0	1	0	0	0	0	0	0	1	0	0
201	√	Recent	South China	Isoetes sinensis	Isoetes_sinensis_201	0	1	1	0	0	1	0	1	0	1	1	0	0	0	1	0	0	1	1	0	0	0	1	0	0	0	1	0	1	0	0	0	0	0	0	1	0	0	0	0	1	0	0	0
202	√	K1	Portugal	Isoetites choffati	Isoetites_choffati_202	0	1	1	0	0	1	0	1	0	1	1	0	0	0	1	0	0	1	1	0	0	0	1	0	1	0	0	0	1	0	0	0	0	0	0	1	0	0	0	0	1	0	0	0
203		K1	Portugal	Isoetites choffati	Isoetites_choffati_203	0	1	1	0	0	1	0	1	0	1	1	0	0	0	1	0	0	1	1	0	0	0	1	0	0	1	0	0	1	0	0	0	0	0	0	1	0	0	0	0	1	0	0	0
204		K1	Portugal	Isoetites choffati	Isoetites_choffati_204	0	1	1	0	0	1	0	1	0	1	1	0	0	0	1	0	0	1	1	0	0	0	1	1	0	0	0	1	0	0	0	0	0	0	1	0	0	0	0	0	1	0	0	0
205	√	K1	Tunisia	Isoetites daharensis	Isoetites_daharensis_205	0	1	1	0	0	1	0	1	0	1	1	0	0	0	1	0	0	1	1	0	0	0	1	0	0	1	0	0	0	1	0	0	0	0	0	1	0	0	0	0	0	1	0	0
206		K1	Tunisia	Isoetites daharensis	Isoetites_daharensis_206	0	1	1	0	0	1	0	1	0	1	1	0	0	0	1	0	0	1	1	0	0	0	1	0	0	1	0	0	0	1	0	0	0	0	1	0	0	0	0	0	0	0	0	1
207		K1	Tunisia	Isoetites daharensis	Isoetites_daharensis_207	0	1	1	0	0	1	0	1	0	1	1	0	0	0	1	0	0	1	1	0	0	0	1	1	0	0	0	0	0	1	0	0	0	0	1	0	0	0	0	0	0	0	1	0
208		K1	Tunisia	Isoetites daharensis	Isoetites_daharensis_208	0	1	1	0	0	1	0	1	0	1	1	0	0	0	1	0	0	1	1	0	0	0	1	0	0	1	0	0	0	1	0	0	0	0	1	0	0	0	0	0	0	0	1	0
209	√	Paleocene-K1	USA	Isoetites horridus	Isoetites_horridus_209	0	1	1	0	0	1	0	1	0	1	1	0	0	0	1	0	0	1	1	0	0	0	1	0	0	1	0	0	1	0	0	0	0	0	0	1	0	0	0	0	1	0	0	0
210		Tertiary	USA	Isoetites horridus	Isoetites_horridus_210	0	1	1	0	0	1	0	1	0	1	1	0	0	0	1	0	0	1	1	0	0	0	1	0	0	0	1	0	1	0	0	0	0	0	1	0	0	0	0	0	0	1	0	0
211	√	J2	USA	Isoetites rolandii	Isoetites_rolandii_211	0	1	1	0	0	1	0	1	0	1	1	0	0	0	1	0	0	1	1	0	0	0	1	0	0	0	1	0	1	0	0	0	0	0	0	1	0	0	0	0	1	0	0	0
212	√	K3	USA	Isoetites serratus	Isoetites_serratus_212	0	1	1	0	0	1	0	1	0	1	1	0	0	0	1	0	0	1	1	0	0	0	1	1	0	0	0	0	1	0	0	0	0	0	1	0	0	0	0	0	0	1	0	0
213		K3	USA	Isoetites serratus	Isoetites_serratus_213	0	1	1	0	0	1	0	1	0	1	1	0	0	0	1	0	0	1	1	0	0	0	1	0	0	1	0	0	1	0	0	0	0	0	1	0	0	0	0	0	0	1	0	0
214	√	K1	Spanish	Isoetites sp.1	Isoetites_sp.1_214	0	1	1	0	0	1	0	1	0	1	1	0	0	0	1	0	0	1	1	0	0	0	1	1	0	0	0	0	1	0	0	0	0	0	1	0	0	0	0	0	0	0	1	0
215		T3	USA	Lepacyclotes circularis	Lepacyclotes_circularis_215	0	1	1	0	0	1	0	1	0	0	0	1	0	0	1	0	0	1	0	0	1	0	0	0	0	1	0	0	0	0	0	0	1	0	0	0	1	0	0	0	0	0	1	0
216	√	T3	USA	Lepacyclotes circularis	Lepacyclotes_circularis_216	0	1	1	0	0	1	0	1	0	0	0	1	0	0	1	0	0	1	1	0	0	0	0	0	0	1	0	0	0	1	0	0	0	0	0	1	0	0	0	0	0	1	0	0
217	√	T2-3	Kazachstan	Lepacyclotes convexus	Lepacyclotes_convexus_217	0	1	1	0	0	1	0	1	0	0	0	1	0	0	1	0	0	1	0	0	1	0	0	0	0	1	0	0	0	1	0	0	0	0	0	1	0	0	0	0	0	1	0	0
218	√	T2	North China	Lepacyclotes ermayinensis	Lepacyclotes_ermayinensis_218	0	1	1	0	0	1	0	1	0	0	0	1	0	0	1	0	0	1	0	0	1	0	1	0	0	1	0	0	0	0	1	0	0	0	0	0	1	0	0	0	0	1	0	0
219		T3	Germany	Lepacyclotes kiechneri	Lepacyclotes_kiechneri_219	0	1	1	0	0	1	0	1	0	0	0	1	0	0	1	0	0	1	0	0	0	1	0	0	0	0	1	0	0	1	0	0	0	0	1	0	0	0	0	0	0	0	0	1
220		T3	Germany	Lepacyclotes kiechneri	Lepacyclotes_kiechneri_220	0	1	1	0	0	1	0	1	0	0	0	1	0	0	1	0	0	1	0	0	0	1	0	0	0	0	1	0	1	0	0	0	0	0	1	0	0	0	0	0	0	1	0	0
221	√	T3	Germany	Lepacyclotes kiechneri	Lepacyclotes_kiechneri_221	0	1	1	0	0	1	0	1	0	0	0	1	0	0	1	0	0	1	0	0	0	1	0	0	1	0	0	0	0	1	0	0	0	0	1	0	0	0	0	0	0	0	0	1
222	√	T3	Germany	Lepacyclotes sp.2	Lepacyclotes_sp.2_DE_222	0	1	1	0	0	1	0	1	0	0	0	1	0	0	1	0	0	1	0	0	1	0	0	0	0	1	0	0	0	0	0	0	1	0	0	0	0	1	0	0	0	0	1	0
223		T3	Germany	Lepacyclotes sp.3	Lepacyclotes_sp.3_DE_223	0	1	1	0	0	1	0	1	0	0	0	1	0	0	1	0	0	1	0	0	1	0	0	0	0	1	0	0	0	1	0	0	0	0	0	0	1	0	0	0	0	1	0	0
224	√	T3	Germany	Lepacyclotes sp.3	Lepacyclotes_sp.3_DE_224	0	1	1	0	0	1	0	1	0	0	0	1	0	0	1	0	0	1	0	0	1	0	0	0	0	1	0	0	0	1	0	0	0	0	0	0	1	0	0	0	1	0	0	0
225		T2-3	Germany, France	Lepacyclotes zeilleri	Lepacyclotes_zeilleri_DE_225	0	1	1	0	0	1	0	1	0	0	0	1	0	0	1	0	0	1	0	0	1	0	0	0	0	1	0	0	0	0	0	1	0	0	0	0	0	1	0	0	0	1	0	0
226		T3	Germany	Lepacyclotes zeilleri	Lepacyclotes_zeilleri_DE_226	0	1	1	0	0	1	0	1	0	0	0	1	0	0	1	0	0	1	0	0	1	0	0	0	0	1	0	0	0	0	1	0	0	0	0	1	0	0	0	0	0	0	1	0
227	√	T3	Germany	Lepacyclotes zeilleri	Lepacyclotes_zeilleri_DE_227	0	1	1	0	0	1	0	1	0	0	0	1	0	0	1	0	0	1	0	0	1	0	0	0	0	1	0	0	0	1	0	0	0	0	0	1	0	0	0	0	0	0	1	0
228		T3	Kyrghyzstan	Lepacyclotes zeilleri	Lepacyclotes_zeilleri_DE_228	0	1	1	0	0	1	0	1	0	0	0	1	0	0	1	0	0	1	0	0	1	0	0	0	0	1	0	0	0	0	1	0	0	0	0	1	0	0	0	0	0	0	1	0
229	√	C-P	Europe and USA	Lepidostrobophyllum acuminatum	Lepidostrobophyllum_acuminatum_229	1	0	0	0	1	0	1	0	1	0	0	1	0	0	1	0	1	0	0	0	1	0	0	0	0	1	0	0	0	1	0	0	0	0	0	0	1	0	0	0	0	1	0	0
230	√	C-P	Europe and USA	Lepidostrobophyllum brevifolium	Lepidostrobophyllum_brevifolium_230	1	0	0	0	1	0	1	0	1	0	0	1	0	0	1	0	1	0	0	1	0	0	0	0	1	0	0	1	0	0	0	0	0	0	1	0	0	0	0	0	1	0	0	0
231	√	C-P	Europe and USA	Lepidostrobophyllum campbellianum	Lepidostrobophyllum_campbellianum_231	1	0	0	0	1	0	1	0	1	0	0	1	0	0	1	0	1	0	0	0	0	1	0	0	0	1	0	1	0	0	0	0	0	0	0	1	0	0	0	0	1	0	0	0
232		C-P	Europe and USA	Lepidostrobophyllum campbellianum	Lepidostrobophyllum_campbellianum_232	1	0	0	0	1	0	1	0	1	0	0	1	0	0	1	0	1	0	0	0	0	1	0	0	0	1	0	1	0	0	0	0	0	0	0	1	0	0	0	0	1	0	0	0
233	√	C-P	Europe and USA	Lepidostrobophyllum coriaceum	Lepidostrobophyllum_coriaceum_233	1	0	0	0	1	0	1	0	1	0	0	1	0	0	1	0	1	0	0	0	1	0	0	1	0	0	0	1	0	0	0	0	0	0	0	1	0	0	0	0	1	0	0	0
234	√	C-P	Europe and USA	Lepidostrobophyllum elegans	Lepidostrobophyllum_elegans_234	1	0	0	0	1	0	1	0	1	0	0	1	0	0	1	0	1	0	0	0	1	0	0	0	1	0	0	1	0	0	0	0	0	0	1	0	0	0	0	0	1	0	0	0
235	√	C-P	Europe and USA	Lepidostrobophyllum fallax	Lepidostrobophyllum_fallax_235	1	0	0	0	1	0	1	0	1	0	0	1	0	0	1	0	1	0	0	1	0	0	0	0	0	1	0	1	0	0	0	0	0	0	0	1	0	0	0	0	1	0	0	0
236	√	C-P	Europe and USA	Lepidostrobophyllum fimbriatum	Lepidostrobophyllum_fimbriatum_236	1	0	0	0	1	0	1	0	1	0	0	1	0	0	1	0	1	0	0	1	0	0	0	0	0	0	1	0	1	0	0	0	0	0	0	0	1	0	0	0	1	0	0	0
237	√	C-P	Europe and USA	Lepidostrobophyllum hastatum	Lepidostrobophyllum_hastatum_237	1	0	0	0	1	0	1	0	1	0	0	1	0	0	1	0	1	0	0	1	0	0	0	0	0	1	0	1	0	0	0	0	0	0	1	0	0	0	0	0	1	0	0	0
238		C-P	Europe and USA	Lepidostrobophyllum hastatum	Lepidostrobophyllum_hastatum_238	1	0	0	0	1	0	1	0	1	0	0	1	0	0	1	0	1	0	0	1	0	0	0	0	0	0	1	1	0	0	0	0	0	0	1	0	0	0	0	0	1	0	0	0
239	√	C-P	Europe and USA	Lepidostrobophyllum lanceolatum	Lepidostrobophyllum_lanceolatum_239	1	0	0	0	1	0	1	0	1	0	0	1	0	0	1	0	1	0	0	0	1	0	0	1	0	0	0	1	0	0	0	0	0	0	0	0	1	0	0	0	1	0	0	0
240	√	C-P	Europe and USA	Lepidostrobophyllum lancifolium	Lepidostrobophyllum_lancifolium_240	1	0	0	0	1	0	1	0	1	0	0	1	0	0	1	0	1	0	0	1	0	0	0	0	1	0	0	1	0	0	0	0	0	0	1	0	0	0	0	0	1	0	0	0
241	√	C-P	Europe and USA	Lepidostrobophyllum majus	Lepidostrobophyllum_majus_241	1	0	0	0	1	0	1	0	1	0	0	1	0	0	1	0	1	0	0	0	1	0	0	0	0	1	0	0	1	0	0	0	0	0	0	0	1	0	0	0	1	0	0	0
242		C-P	Europe and USA	Lepidostrobophyllum majus	Lepidostrobophyllum_majus_242	1	0	0	0	1	0	1	0	1	0	0	1	0	0	1	0	1	0	0	0	1	0	0	0	0	1	0	0	1	0	0	0	0	0	0	1	0	0	0	0	0	1	0	0
243	√	C-P	Europe and USA	Lepidostrobophyllum mansfieldi	Lepidostrobophyllum_mansfieldi_243	1	0	0	0	1	0	1	0	1	0	0	1	0	0	1	0	1	0	0	0	1	0	0	0	0	1	0	0	1	0	0	0	0	0	0	0	0	1	0	0	1	0	0	0
244	√	C-P	Europe and USA	Lepidostrobophyllum morrisianum	Lepidostrobophyllum_morrisianum_244	1	0	0	0	1	0	1	0	1	0	0	1	0	0	1	0	1	0	0	1	0	0	0	0	1	0	0	1	0	0	0	0	0	0	1	0	0	0	0	0	0	1	0	0
245		C-P	Europe and USA	Lepidostrobophyllum morrisianum	Lepidostrobophyllum_morrisianum_245	1	0	0	0	1	0	1	0	1	0	0	1	0	0	1	0	1	0	0	1	0	0	0	0	0	1	0	1	0	0	0	0	0	0	1	0	0	0	0	0	0	1	0	0
246		C-P	Europe and USA	Lepidostrobophyllum morrisianum	Lepidostrobophyllum_morrisianum_246	1	0	0	0	1	0	1	0	1	0	0	1	0	0	1	0	1	0	0	1	0	0	0	0	1	0	0	1	0	0	0	0	0	1	0	0	0	0	0	0	1	0	0	0
247	√	C-P	Europe and USA	Lepidostrobophyllum ovatifolium	Lepidostrobophyllum_ovatifolium_247	1	0	0	0	1	0	1	0	1	0	0	1	0	0	1	0	1	0	0	1	0	0	0	0	0	1	0	1	0	0	0	0	0	0	1	0	0	0	0	0	1	0	0	0
248	√	C-P	Europe and USA	Lepidostrobophyllum triangulare	Lepidostrobophyllum_triangulare_248	1	0	0	0	1	0	1	0	1	0	0	1	0	0	1	0	1	0	0	1	0	0	0	0	1	0	0	1	0	0	0	0	0	0	0	1	0	0	0	0	1	0	0	0
249	√	C-P	Europe and USA	Lepidostrobophyllum tunidum	Lepidostrobophyllum_tunidum_249	1	0	0	0	1	0	1	0	1	0	0	1	0	0	1	0	1	0	0	0	1	0	0	0	0	1	0	1	0	0	0	0	0	0	1	0	0	0	0	0	1	0	0	0
250	√	C2	USA	Lepidostrobus schopfii	Lepidostrobus_schopfii_250	1	0	0	0	1	0	1	0	1	0	0	1	0	0	1	0	1	0	0	0	0	1	0	0	0	1	0	1	0	0	0	0	0	1	0	0	0	0	0	0	0	1	0	0
251	√	C-P	Middle Asia	Lepidostrobus takhtajanii	Lepidostrobus_takhtajanii_251	1	0	0	0	1	0	1	0	1	0	0	1	0	0	1	1	1	0	0	1	0	0	0	0	0	0	1	1	0	0	0	0	0	1	0	0	0	0	0	0	0	0	1	0
252	√	C-P	China	Lepidostrobus xinjiangensis	Lepidostrobus_xinjiangensis_252	1	0	0	0	1	0	1	0	1	0	0	1	0	0	1	0	1	0	0	1	0	0	0	0	0	0	1	1	0	0	0	0	0	1	0	0	0	0	0	0	0	1	0	0
253	√	T1	Russia	Lycomeia rossica	Lycomeia_rossica_253	0	1	0	1	0	1	0	1	0	0	0	1	0	0	1	0	0	0	1	0	0	0	0	1	0	0	0	0	0	1	0	0	0	0	0	1	0	0	0	0	0	1	0	0
254	√	T3	USA	Lycostrobus chinleanus	Lycostrobus_chinleanus_254	0	1	0	1	0	1	0	1	0	0	0	1	0	0	1	0	1	0	0	0	1	0	0	0	0	1	0	0	1	0	0	0	0	0	1	0	0	0	0	0	0	1	0	0
255	√	T3	Sweden	Lycostrobus scotii	Lycostrobus_scotii_255	0	1	0	1	0	1	0	1	0	0	0	1	0	0	1	0	1	0	0	0	1	0	0	0	0	0	1	0	1	0	0	0	0	0	1	0	0	0	0	0	0	1	0	0
256	√	C2	USA	Mazocarpon oedipternum	Mazocarpon_oedipternum_256	1	0	0	0	1	0	1	1	0	0	0	1	0	0	1	1	1	0	0	0	0	1	0	1	0	0	0	1	0	0	0	0	0	1	0	0	0	0	0	0	0	1	0	0
257	√	C1	Russia	Moscovstrobus mirabile	Moscovstrobus_mirabile_257	1	0	0	0	1	0	1	0	1	0	0	1	0	0	1	0	1	0	0	0	0	1	0	0	0	0	1	0	0	0	1	0	0	0	1	0	0	0	0	0	0	0	0	1
258	√	T1-2	Australia, South Africa	Pleuromeia dubia	Pleuromeia_dubia_258	0	1	0	1	0	1	0	1	0	0	0	1	0	0	1	0	1	1	1	0	0	0	0	1	0	0	0	0	0	0	1	0	0	0	0	1	0	0	0	0	0	1	0	0
259	√	T1	Japan	Pleuromeia hataii	Pleuromeia_hataii_259	0	1	0	1	0	1	0	1	0	0	0	1	0	0	1	0	1	1	1	0	0	0	0	1	0	0	0	0	0	1	0	0	0	0	0	1	0	0	0	0	0	1	0	0
260		T2	South China	Pleuromeia hunanensis	Pleuromeia_hunanensis_260	0	1	0	1	0	1	0	1	0	0	0	1	0	0	1	0	1	1	1	0	0	0	0	1	0	0	0	0	0	1	0	0	0	0	0	0	1	0	0	0	0	1	0	0
261	√	T2	South China	Pleuromeia hunanensis	Pleuromeia_hunanensis_261	0	1	0	1	0	1	0	1	0	0	0	1	0	0	1	0	1	1	1	0	0	0	0	1	0	0	0	0	0	1	0	0	0	0	0	1	0	0	0	0	0	0	1	0
262		T2	South China	Pleuromeia hunanensis	Pleuromeia_hunanensis_262	0	1	0	1	0	1	0	1	0	0	0	1	0	0	1	0	1	1	1	0	0	0	0	1	0	0	0	0	1	0	0	0	0	0	1	0	0	0	0	0	0	1	0	0
263		T2	South China	Pleuromeia hunanensis	Pleuromeia_hunanensis_263	0	1	0	1	0	1	0	1	0	0	0	1	0	0	1	0	1	1	1	0	0	0	0	1	0	0	0	0	0	1	0	0	0	0	0	1	0	0	0	0	0	1	0	0
264		T2	South China	Pleuromeia hunanensis	Pleuromeia_hunanensis_264	0	1	0	1	0	1	0	1	0	0	0	1	0	0	1	0	1	1	1	0	0	0	0	0	0	1	0	0	0	0	0	0	1	0	0	0	0	0	0	1	0	1	0	0
265		T2	South China	Pleuromeia hunanensis	Pleuromeia_hunanensis_265	0	1	0	1	0	1	0	1	0	0	0	1	0	0	1	0	1	1	1	0	0	0	0	1	0	0	0	0	0	0	0	1	0	0	0	0	0	0	0	1	0	1	0	0
266	√	T1	North China	Pleuromeia jiaochengensis	Pleuromeia_jiaochengensis_266	0	1	0	1	0	1	0	1	0	0	0	1	0	0	1	0	1	1	1	0	0	0	0	0	0	1	0	0	1	0	0	0	0	0	0	1	0	0	0	0	1	0	0	0
267		T2	South China	Pleuromeia marginulata	Pleuromeia_marginulata_267	0	1	0	1	0	1	0	1	0	0	0	1	0	0	1	0	1	1	1	0	0	0	0	1	0	0	0	0	0	1	0	0	0	0	0	0	0	0	1	0	1	0	0	0
268		T2	South China	Pleuromeia marginulata	Pleuromeia_marginulata_268	0	1	0	1	0	1	0	1	0	0	0	1	0	0	1	0	1	1	1	0	0	0	0	1	0	0	0	0	0	0	0	1	0	0	0	0	0	0	0	1	0	1	0	0
269	√	T2	South China	Pleuromeia marginulata	Pleuromeia_marginulata_269	0	1	0	1	0	1	0	1	0	0	0	1	0	0	1	0	1	1	1	0	0	0	0	1	0	0	0	0	0	0	1	0	0	0	0	0	0	0	1	0	0	1	0	0
270		T2	South China	Pleuromeia marginulata	Pleuromeia_marginulata_270	0	1	0	1	0	1	0	1	0	0	0	1	0	0	1	0	1	1	1	0	0	0	0	0	0	1	0	0	0	1	0	0	0	0	0	0	1	0	0	0	0	1	0	0
271		T1	North China	Pleuromeia rossica	Pleuromeia_rossica_NC_271	0	1	0	1	0	1	0	1	0	0	0	1	0	0	1	0	1	1	0	0	1	0	0	0	0	1	0	0	0	1	0	0	0	0	0	1	0	0	0	0	0	1	0	0
272		T1	Siberia	Pleuromeia rossica	Pleuromeia_rossica_RU_272	0	1	0	1	0	1	0	1	0	0	0	1	0	0	1	0	1	1	0	0	1	0	0	1	0	0	0	0	1	0	0	0	0	0	0	1	0	0	0	0	1	0	0	0
273		T1	Siberia	Pleuromeia rossica	Pleuromeia_rossica_RU_273	0	1	0	1	0	1	0	1	0	0	0	1	0	0	1	0	1	1	0	0	1	0	0	1	0	0	0	0	1	0	0	0	0	0	1	0	0	0	0	0	1	0	0	0
274		T1	Siberia	Pleuromeia rossica	Pleuromeia_rossica_RU_274	0	1	0	1	0	1	0	1	0	0	0	1	0	0	1	0	1	1	0	0	1	0	0	1	0	0	0	0	1	0	0	0	0	0	1	0	0	0	0	0	0	1	0	0
275		T1	Siberia	Pleuromeia rossica	Pleuromeia_rossica_RU_275	0	1	0	1	0	1	0	1	0	0	0	1	0	0	1	0	1	1	0	0	1	0	0	1	0	0	0	1	0	0	0	0	0	0	1	0	0	0	0	0	1	0	0	0
276		T1	Siberia	Pleuromeia rossica	Pleuromeia_rossica_RU_276	0	1	0	1	0	1	0	1	0	0	0	1	0	0	1	0	1	1	0	0	1	0	0	0	0	1	0	0	1	0	0	0	0	0	1	0	0	0	0	0	0	1	0	0
277	√	T1	Siberia	Pleuromeia rossica	Pleuromeia_rossica_RU_277	0	1	0	1	0	1	0	1	0	0	0	1	0	0	1	0	1	1	0	0	1	0	0	1	0	0	0	0	1	0	0	0	0	0	1	0	0	0	0	0	1	0	0	0
278		T1	Siberia	Pleuromeia rossica	Pleuromeia_rossica_RU_278	0	1	0	1	0	1	0	1	0	0	0	1	0	0	1	0	1	1	0	0	1	0	0	1	0	0	0	0	1	0	0	0	0	0	0	1	0	0	0	0	0	1	0	0
279		T1	Siberia	Pleuromeia rossica	Pleuromeia_rossica_RU_279	0	1	0	1	0	1	0	1	0	0	0	1	0	0	1	0	1	1	0	0	1	0	0	0	0	1	0	0	1	0	0	0	0	0	0	1	0	0	0	0	0	1	0	0
280		T1	Siberia	Pleuromeia rossica	Pleuromeia_rossica_RU_280	0	1	0	1	0	1	0	1	0	0	0	1	0	0	1	0	1	1	0	0	1	0	0	0	0	1	0	0	0	1	0	0	0	0	0	1	0	0	0	0	0	1	0	0
281		T1	Siberia	Pleuromeia rossica	Pleuromeia_rossica_RU_281	0	1	0	1	0	1	0	1	0	0	0	1	0	0	1	0	1	1	0	0	1	0	0	0	0	1	0	0	1	0	0	0	0	0	0	1	0	0	0	0	0	1	0	0
282		T2	North China	Pleuromeia rossica	Pleuromeia_rossica_NC_282	0	1	0	1	0	1	0	1	0	0	0	1	0	0	1	0	1	1	0	0	1	0	0	1	0	0	0	0	0	0	0	1	0	0	0	0	0	0	0	1	0	1	0	0
283	√	T2	North China	Pleuromeia rossica	Pleuromeia_rossica_NC_283	0	1	0	1	0	1	0	1	0	0	0	1	0	0	1	0	1	1	0	0	1	0	0	1	0	0	0	0	0	0	1	0	0	0	0	0	0	0	0	1	1	0	0	0
284		T2	South China	Pleuromeia sanxiaensis	Pleuromeia_sanxiaensis_284	0	1	0	1	0	1	0	1	0	0	0	1	0	0	1	0	1	1	1	0	0	0	0	0	0	1	0	0	0	1	0	0	0	0	0	0	1	0	0	0	0	1	0	0
285		T2	South China	Pleuromeia sanxiaensis	Pleuromeia_sanxiaensis_285	0	1	0	1	0	1	0	1	0	0	0	1	0	0	1	0	1	1	1	0	0	0	0	1	0	0	0	0	0	1	0	0	0	0	0	0	1	0	0	0	0	1	0	0
286	√	T2	South China	Pleuromeia sanxiaensis	Pleuromeia_sanxiaensis_286	0	1	0	1	0	1	0	1	0	0	0	1	0	0	1	0	1	1	1	0	0	0	0	1	0	0	0	0	0	1	0	0	0	0	0	1	0	0	0	0	0	1	0	0
287	√	T2	South China	Pleuromeia shaolinii	Pleuromeia_shaolinii_287	0	1	0	1	0	1	0	1	0	0	0	1	0	0	1	0	1	1	1	0	0	0	0	1	0	0	0	0	1	0	0	0	0	0	1	0	0	0	0	0	0	1	0	0
288		T1-2	Germany, Australia, France, Spain, Italy, Poland, Kazachstan, Primorie, Tadjikistan, China	Pleuromeia sternbergii	Pleuromeia_sternbergii_DE_288	0	1	0	1	0	1	0	1	0	0	0	1	0	0	1	0	1	1	1	0	0	0	0	1	0	0	0	0	0	1	0	0	0	0	0	0	1	0	0	0	1	0	0	0
289		T1-2	Germany, Australia, France, Spain, Italy, Poland, Kazachstan, Primorie, Tadjikistan, China	Pleuromeia sternbergii	Pleuromeia_sternbergii_DE_289	0	1	0	1	0	1	0	1	0	0	0	1	0	0	1	0	1	1	1	0	0	0	0	1	0	0	0	0	0	1	0	0	0	0	0	0	1	0	0	0	1	0	0	0
290	√	T1-2	Germany, Australia, France, Spain, Italy, Poland, Kazachstan, Primorie, Tadjikistan, China	Pleuromeia sternbergii	Pleuromeia_sternbergii_DE_290	0	1	0	1	0	1	0	1	0	0	0	1	0	0	1	0	1	1	1	0	0	0	0	1	0	0	0	0	1	0	0	0	0	0	0	0	1	0	0	0	1	0	0	0
291		T1-2	Germany, Australia, France, Spain, Italy, Poland, Kazachstan, Primorie, Tadjikistan, China	Pleuromeia sternbergii	Pleuromeia_sternbergii_DE_291	0	1	0	1	0	1	0	1	0	0	0	1	0	0	1	0	1	1	1	0	0	0	0	1	0	0	0	0	1	0	0	0	0	0	0	0	1	0	0	0	1	0	0	0
292		T2	North China	Pleuromeia sternbergii	Pleuromeia_sternbergii_NC_292	0	1	0	1	0	1	0	1	0	0	0	1	0	0	1	0	1	1	1	0	0	0	0	1	0	0	0	0	0	0	1	0	0	0	0	0	0	0	0	1	1	0	0	0
293		T2	North China	Pleuromeia sternbergii	Pleuromeia_sternbergii_NC_293	0	1	0	1	0	1	0	1	0	0	0	1	0	0	1	0	1	1	1	0	0	0	0	1	0	0	0	0	0	1	0	0	0	0	0	0	0	0	0	1	1	0	0	0
294	√	T2	North China	Pleuromeia sternbergii	Pleuromeia_sternbergii_NC_294	0	1	0	1	0	1	0	1	0	0	0	1	0	0	1	0	1	1	1	0	0	0	0	1	0	0	0	0	1	0	0	0	0	0	0	1	0	0	0	0	0	1	0	0
295		T2	North China	Pleuromeia sternbergii	Pleuromeia_sternbergii_NC_295	0	1	0	1	0	1	0	1	0	0	0	1	0	0	1	0	1	1	1	0	0	0	0	0	0	1	0	0	0	1	0	0	0	0	0	1	0	0	0	0	0	1	0	0
296	√	T3	Antarctica, KA	Pleuromeialean sp.	Pleuromeialean_sp._296	0	1	0	1	0	1	0	1	0	0	0	1	0	0	1	0	1	1	1	0	0	0	0	1	0	0	0	1	0	0	0	0	0	1	0	0	0	0	0	0	0	1	0	0
297	√	T3	Italy (Alps)	Sigillcampeia blaui	Sigillcampeia_blaui_297	1	0	0	1	0	0	1	1	0	0	0	1	0	0	1	0	1	1	1	0	0	0	0	0	0	1	0	0	0	0	1	0	0	0	0	0	0	0	0	1	1	0	0	0
298		T3	Italy (Alps)	Sigillcampeia blaui	Sigillcampeia_blaui_298	1	0	0	1	0	0	1	1	0	0	0	1	0	0	1	0	1	1	1	0	0	0	0	0	0	1	0	0	0	0	0	1	0	0	0	0	0	0	0	1	1	0	0	0
299		T3	Italy (Alps)	Sigillcampeia blaui	Sigillcampeia_blaui_299	1	0	0	1	0	0	1	1	0	0	0	1	0	0	1	0	1	1	1	0	0	0	0	0	0	1	0	0	0	0	1	0	0	0	0	0	0	0	1	0	1	0	0	0
300	√	T1-2	Italy (Alps)	Sigillcampeia nana	Sigillcampeia_nana_300	1	0	0	1	0	0	1	1	0	0	0	1	0	0	1	0	1	1	1	0	0	0	0	0	0	1	0	0	0	0	0	0	1	0	0	0	0	0	0	1	1	0	0	0
301		T1-2	Italy (Alps)	Sigillcampeia nana	Sigillcampeia_nana_301	1	0	0	1	0	0	1	1	0	0	0	1	0	0	1	0	1	1	1	0	0	0	0	0	0	1	0	0	0	0	0	0	0	0	0	0	1	0	0	0	0	1	0	0
302		T1-2	Italy (Alps)	Sigillcampeia nana	Sigillcampeia_nana_302	1	0	0	1	0	0	1	1	0	0	0	1	0	0	1	0	1	1	1	0	0	0	0	0	0	1	0	0	0	0	1	0	0	0	0	0	0	0	1	0	0	1	0	0
303		T1-2	Italy (Alps)	Sigillcampeia nana	Sigillcampeia_nana_303	1	0	0	1	0	0	1	1	0	0	0	1	0	0	1	0	1	1	1	0	0	0	0	0	0	1	0	0	0	0	0	1	0	0	0	0	0	0	0	1	1	0	0	0
304		T1	Australia	Skilliostrobus australis	Skilliostrobus_australis_304	1	0	0	0	1	0	1	0	1	0	0	1	0	0	1	0	1	1	0	0	0	0	1	0	1	0	0	0	1	0	0	0	0	0	0	1	0	0	0	0	1	0	0	0
305		T1	Australia	Skilliostrobus australis	Skilliostrobus_australis_305	1	0	0	0	1	0	1	0	1	0	0	1	0	0	1	0	1	1	0	0	0	0	1	0	1	0	0	1	0	0	0	0	0	0	0	1	0	0	0	0	1	0	0	0
306		T1	Australia	Skilliostrobus australis	Skilliostrobus_australis_306	1	0	0	0	1	0	1	0	1	0	0	1	0	0	1	0	1	1	0	0	0	0	1	0	1	0	0	0	0	1	0	0	0	0	0	0	1	0	0	0	1	0	0	0
307		T1	Australia	Skilliostrobus australis	Skilliostrobus_australis_307	1	0	0	0	1	0	1	0	1	0	0	1	0	0	1	0	1	1	0	0	0	0	1	0	0	1	0	0	1	0	0	0	0	0	0	1	0	0	0	0	1	0	0	0
308		T1	Australia	Skilliostrobus australis	Skilliostrobus_australis_308	1	0	0	0	1	0	1	0	1	0	0	1	0	0	1	0	1	1	0	0	0	0	1	0	0	1	0	1	0	0	0	0	0	0	1	0	0	0	0	0	1	0	0	0
309	√	T1	South China	Tomiostrobus angusta	Tomiostrobus_angusta_309	0	1	1	0	0	1	0	1	0	1	1	0	0	0	1	0	0	1	0	0	0	1	0	0	0	1	0	0	1	0	0	0	0	0	1	0	0	0	0	0	0	1	0	0
310	√	T1-2	Australia	Tomiostrobus australis	Tomiostrobus_australis_310	0	1	1	0	0	1	0	1	0	1	1	0	0	0	1	0	0	1	0	0	1	0	1	0	1	0	0	0	1	0	0	0	0	0	0	1	0	0	0	0	1	0	0	0
311	√	T1	Russia	Tomiostrobus belozerovii	Tomiostrobus_belozerovii_311	0	1	1	0	0	1	0	1	0	1	1	0	0	0	1	0	0	1	0	0	1	0	1	0	0	1	0	0	0	1	0	0	0	0	1	0	0	0	0	0	0	0	1	0
312		T1	South China	Tomiostrobus brevicystis	Tomiostrobus_brevicystis_312	0	1	1	0	0	1	0	1	0	1	1	0	0	0	1	0	0	1	0	1	0	0	0	1	0	0	0	0	0	1	0	0	0	0	0	1	0	0	0	0	0	1	0	0
313		T1	South China	Tomiostrobus brevicystis	Tomiostrobus_brevicystis_313	0	1	1	0	0	1	0	1	0	1	1	0	0	0	1	0	0	1	0	1	0	0	0	0	0	1	0	0	1	0	0	0	0	0	1	0	0	0	0	0	1	0	0	0
314		T1	South China	Tomiostrobus brevicystis	Tomiostrobus_brevicystis_314	0	1	1	0	0	1	0	1	0	1	1	0	0	0	1	0	0	1	0	1	0	0	0	0	0	1	0	0	1	0	0	0	0	0	0	1	0	0	0	0	1	0	0	0
315		T1	South China	Tomiostrobus brevicystis	Tomiostrobus_brevicystis_315	0	1	1	0	0	1	0	1	0	1	1	0	0	0	1	0	0	1	0	1	0	0	0	0	0	1	0	0	1	0	0	0	0	0	0	1	0	0	0	0	1	0	0	0
316		T1	South China	Tomiostrobus brevicystis	Tomiostrobus_brevicystis_316	0	1	1	0	0	1	0	1	0	1	1	0	0	0	1	0	0	1	0	1	0	0	0	1	0	0	0	0	1	0	0	0	0	0	0	1	0	0	0	0	1	0	0	0
317		T1	South China	Tomiostrobus brevicystis	Tomiostrobus_brevicystis_317	0	1	1	0	0	1	0	1	0	1	1	0	0	0	1	0	0	1	0	1	0	0	0	1	0	0	0	0	1	0	0	0	0	0	1	0	0	0	0	0	1	0	0	0
318		T1	South China	Tomiostrobus brevicystis	Tomiostrobus_brevicystis_318	0	1	1	0	0	1	0	1	0	1	1	0	0	0	1	0	0	1	0	1	0	0	0	1	0	0	0	0	1	0	0	0	0	0	0	1	0	0	0	0	1	0	0	0
319		T1	South China	Tomiostrobus brevicystis	Tomiostrobus_brevicystis_319	0	1	1	0	0	1	0	1	0	1	1	0	0	0	1	0	0	1	0	1	0	0	0	1	0	0	0	0	1	0	0	0	0	0	0	1	0	0	0	0	1	0	0	0
320		T1	South China	Tomiostrobus brevicystis	Tomiostrobus_brevicystis_320	0	1	1	0	0	1	0	1	0	1	1	0	0	0	1	0	0	1	0	1	0	0	0	0	0	1	0	0	0	1	0	0	0	0	0	0	0	0	0	0	1	0	0	0
321		T1	South China	Tomiostrobus brevicystis	Tomiostrobus_brevicystis_321	0	1	1	0	0	1	0	1	0	1	1	0	0	0	1	0	0	1	0	1	0	0	0	1	0	0	0	0	1	0	0	0	0	0	0	1	0	0	0	0	1	0	0	0
322		T1	South China	Tomiostrobus brevicystis	Tomiostrobus_brevicystis_322	0	1	1	0	0	1	0	1	0	1	1	0	0	0	1	0	0	1	0	1	0	0	0	0	0	1	0	0	1	0	0	0	0	0	0	1	0	0	0	0	1	0	0	0
323		T1	South China	Tomiostrobus brevicystis	Tomiostrobus_brevicystis_323	0	1	1	0	0	1	0	1	0	1	1	0	0	0	1	0	0	1	0	1	0	0	0	0	0	1	0	0	1	0	0	0	0	0	0	1	0	0	0	0	1	0	0	0
324	√	T1	South China	Tomiostrobus brevicystis	Tomiostrobus_brevicystis_324	0	1	1	0	0	1	0	1	0	1	1	0	0	0	1	0	0	1	0	1	0	0	0	0	0	1	0	0	1	0	0	0	0	0	0	1	0	0	0	0	1	0	0	0
325		T1	South China	Tomiostrobus brevicystis	Tomiostrobus_brevicystis_325	0	1	1	0	0	1	0	1	0	1	1	0	0	0	1	0	0	1	0	1	0	0	0	0	0	1	0	0	1	0	0	0	0	0	0	0	1	0	0	0	1	0	0	0
326		T1	South China	Tomiostrobus brevicystis	Tomiostrobus_brevicystis_326	0	1	1	0	0	1	0	1	0	1	1	0	0	0	1	0	0	1	0	1	0	0	0	0	0	1	0	0	0	1	0	0	0	0	0	1	0	0	0	0	0	1	0	0
327		T1	South China	Tomiostrobus brevicystis	Tomiostrobus_brevicystis_327	0	1	1	0	0	1	0	1	0	1	1	0	0	0	1	0	0	1	0	1	0	0	0	0	0	1	0	0	0	1	0	0	0	0	0	0	1	0	0	0	1	0	0	0
328		T1	South China	Tomiostrobus brevicystis	Tomiostrobus_brevicystis_328	0	1	1	0	0	1	0	1	0	1	1	0	0	0	1	0	0	1	0	1	0	0	0	0	0	1	0	0	1	0	0	0	0	0	0	0	1	0	0	0	1	0	0	0
329		T1	South China	Tomiostrobus brevicystis	Tomiostrobus_brevicystis_329	0	1	1	0	0	1	0	1	0	1	1	0	0	0	1	0	0	1	0	1	0	0	0	0	0	1	0	0	1	0	0	0	0	0	0	1	0	0	0	0	0	1	0	0
330		T1	South China	Tomiostrobus brevicystis	Tomiostrobus_brevicystis_330	0	1	1	0	0	1	0	1	0	1	1	0	0	0	1	0	0	1	0	1	0	0	0	0	0	1	0	0	0	1	0	0	0	0	0	1	0	0	0	0	0	1	0	0
331		T1	South China	Tomiostrobus brevicystis	Tomiostrobus_brevicystis_331	0	1	1	0	0	1	0	1	0	1	1	0	0	0	1	0	0	1	0	1	0	0	0	0	0	1	0	0	0	1	0	0	0	0	1	0	0	0	0	0	0	0	1	0
332	√	T1	Russia	Tomiostrobus bulbosus	Tomiostrobus_bulbosus_332	0	1	1	0	0	1	0	1	0	1	1	0	0	0	1	0	0	1	0	0	1	0	1	0	0	1	0	0	1	0	0	0	0	0	1	0	0	0	0	0	0	1	0	0
333	√	T1	Russia	Tomiostrobus convexus	Tomiostrobus_convexus_333	0	1	1	0	0	1	0	1	0	1	1	0	0	0	1	0	0	1	0	0	1	0	1	0	0	1	0	0	1	0	0	0	0	0	1	0	0	0	0	0	1	0	0	0
334	√	T1	Russia	Tomiostrobus fusiformis	Tomiostrobus_fusiformis_334	0	1	1	0	0	1	0	1	0	1	1	0	0	0	1	0	0	1	0	0	1	0	1	0	0	1	0	0	0	1	0	0	0	0	1	0	0	0	0	0	0	1	0	0
335		T1	Siberia	Tomiostrobus gorskyi	Tomiostrobus_gorskyi_335	0	1	1	0	0	1	0	1	0	1	1	0	0	0	1	0	0	1	0	0	1	0	1	0	0	1	0	0	1	0	0	0	0	0	0	1	0	0	0	0	1	0	0	0
336	√	T1	Russia	Tomiostrobus gorskyii	Tomiostrobus_gorskyii_336	0	1	1	0	0	1	0	1	0	1	1	0	0	0	1	0	0	1	0	0	1	0	1	0	0	1	0	0	0	1	0	0	0	0	0	1	0	0	0	0	0	1	0	0
337		T1	Russia	Tomiostrobus migayi	Tomiostrobus_migayi_337	0	1	1	0	0	1	0	1	0	1	1	0	0	0	1	0	0	1	0	0	0	1	0	0	1	0	0	0	1	0	0	0	0	0	0	1	0	0	0	0	0	1	0	0
338		T1	Russia	Tomiostrobus migayi	Tomiostrobus_migayi_338	0	1	1	0	0	1	0	1	0	1	1	0	0	0	1	0	0	1	0	0	0	1	0	0	0	1	0	0	1	0	0	0	0	0	1	0	0	0	0	0	0	1	0	0
339		T1	Russia	Tomiostrobus migayi	Tomiostrobus_migayi_339	0	1	1	0	0	1	0	1	0	1	1	0	0	0	1	0	0	1	0	0	0	1	0	0	1	0	0	0	1	0	0	0	0	0	0	1	0	0	0	0	0	1	0	0
340		T1	Russia	Tomiostrobus migayi	Tomiostrobus_migayi_340	0	1	1	0	0	1	0	1	0	1	1	0	0	0	1	0	0	1	0	0	0	1	0	0	0	1	0	0	1	0	0	0	0	0	0	1	0	0	0	0	0	1	0	0
341		T1	Russia	Tomiostrobus migayi	Tomiostrobus_migayi_341	0	1	1	0	0	1	0	1	0	1	1	0	0	0	1	0	0	1	0	0	0	1	0	0	0	0	1	0	1	0	0	0	0	0	1	0	0	0	0	0	0	1	0	0
342		T1	Russia	Tomiostrobus migayi	Tomiostrobus_migayi_342	0	1	1	0	0	1	0	1	0	1	1	0	0	0	1	0	0	1	0	0	0	1	0	0	0	1	0	0	1	0	0	0	0	0	0	0	1	0	0	0	1	0	0	0
343		T1	Russia	Tomiostrobus migayi	Tomiostrobus_migayi_343	0	1	1	0	0	1	0	1	0	1	1	0	0	0	1	0	0	1	0	0	0	1	0	0	0	0	1	0	1	0	0	0	0	0	1	0	0	0	0	0	0	1	0	0
344		T1	Russia	Tomiostrobus migayi	Tomiostrobus_migayi_344	0	1	1	0	0	1	0	1	0	1	1	0	0	0	1	0	0	1	0	0	0	1	0	0	0	0	1	0	0	1	0	0	0	0	0	1	0	0	0	0	0	1	0	0
345	√	T1	Russia	Tomiostrobus migayi	Tomiostrobus_migayi_345	0	1	1	0	0	1	0	1	0	1	1	0	0	0	1	0	0	1	0	0	0	1	0	0	0	0	1	0	1	0	0	0	0	0	0	1	0	0	0	0	0	1	0	0
346		T1	Russia	Tomiostrobus migayi	Tomiostrobus_migayi_346	0	1	1	0	0	1	0	1	0	1	1	0	0	0	1	0	0	1	0	0	0	1	0	0	0	0	1	0	1	0	0	0	0	0	0	1	0	0	0	0	1	0	0	0
347	√	T1	Siberia	Tomiostrobus mirabilis	Tomiostrobus_mirabilis_347	0	1	1	0	0	1	0	1	0	1	1	0	0	0	1	0	0	1	0	0	1	0	1	0	0	1	0	0	1	0	0	0	0	0	1	0	0	0	0	0	0	1	0	0
348	√	T1	Greenland	Tomiostrobus polaris	Tomiostrobus_polaris_348	0	1	1	0	0	1	0	1	0	1	1	0	0	0	1	0	0	1	0	0	1	0	1	0	1	0	0	1	0	0	0	0	0	1	0	0	0	0	0	0	0	1	0	0
349		T1	Siberia	Tomiostrobus radiatus	Tomiostrobus_radiatus_349	0	1	1	0	0	1	0	1	0	1	1	0	0	0	1	0	0	1	1	0	1	0	1	0	0	1	0	0	0	1	0	0	0	0	1	0	0	0	0	0	0	1	0	0
350		T1	Siberia	Tomiostrobus radiatus	Tomiostrobus_radiatus_350	0	1	1	0	0	1	0	1	0	1	1	0	0	0	1	0	0	1	1	0	1	0	1	0	1	0	0	1	0	0	0	0	0	0	0	1	0	0	0	0	1	0	0	0
351		T1	Siberia	Tomiostrobus radiatus	Tomiostrobus_radiatus_351	0	1	1	0	0	1	0	1	0	1	1	0	0	0	1	0	0	1	1	0	1	0	1	0	1	0	0	1	0	0	0	0	0	0	0	1	0	0	0	0	1	0	0	0
352	√	T1	Siberia	Tomiostrobus radiatus	Tomiostrobus_radiatus_352	0	1	1	0	0	1	0	1	0	1	1	0	0	0	1	0	0	1	1	0	1	0	1	0	0	0	1	0	1	0	0	0	0	0	0	1	0	0	0	0	1	0	0	0
353		T1	Siberia	Tomiostrobus radiatus	Tomiostrobus_radiatus_353	0	1	1	0	0	1	0	1	0	1	1	0	0	0	1	0	0	1	1	0	1	0	1	0	0	1	0	0	0	1	0	0	0	0	0	0	1	0	0	0	1	0	0	0
354		T1	Siberia	Tomiostrobus radiatus	Tomiostrobus_radiatus_354	0	1	1	0	0	1	0	1	0	1	1	0	0	0	1	0	0	1	1	0	1	0	1	0	1	0	0	1	0	0	0	0	0	0	0	1	0	0	0	0	1	0	0	0
355		T1	Siberia	Tomiostrobus radiatus	Tomiostrobus_radiatus_355	0	1	1	0	0	1	0	1	0	1	1	0	0	0	1	0	0	1	1	0	1	0	1	0	1	0	0	0	1	0	0	0	0	0	0	1	0	0	0	0	1	0	0	0
356		T1	Siberia	Tomiostrobus radiatus	Tomiostrobus_radiatus_356	0	1	1	0	0	1	0	1	0	1	1	0	0	0	1	0	0	1	1	0	1	0	1	0	1	0	0	0	1	0	0	0	0	0	0	1	0	0	0	0	1	0	0	0
357		T1	Siberia	Tomiostrobus radiatus	Tomiostrobus_radiatus_357	0	1	1	0	0	1	0	1	0	1	1	0	0	0	1	0	0	1	1	0	1	0	1	0	1	0	0	0	1	0	0	0	0	0	0	1	0	0	0	0	1	0	0	0
358		T1	Siberia	Tomiostrobus radiatus	Tomiostrobus_radiatus_358	0	1	1	0	0	1	0	1	0	1	1	0	0	0	1	0	0	1	1	0	1	0	1	0	0	1	0	0	1	0	0	0	0	0	0	1	0	0	0	0	0	1	0	0
359		T1	Siberia	Tomiostrobus radiatus	Tomiostrobus_radiatus_359	0	1	1	0	0	1	0	1	0	1	1	0	0	0	1	0	0	1	1	0	1	0	1	0	0	1	0	0	1	0	0	0	0	0	0	1	0	0	0	0	1	0	0	0
360		T1	Russia	Tomiostrobus radiatus	Tomiostrobus_radiatus_360	0	1	1	0	0	1	0	1	0	1	1	0	0	0	1	0	0	1	1	0	1	0	1	1	0	0	0	0	1	0	0	0	0	0	0	1	0	0	0	0	1	0	0	0
361		T1	Russia	Tomiostrobus radiatus	Tomiostrobus_radiatus_361	0	1	1	0	0	1	0	1	0	1	1	0	0	0	1	0	0	1	1	0	1	0	1	0	0	1	0	0	1	0	0	0	0	0	1	0	0	0	0	0	1	0	0	0
362		T1	Russia	Tomiostrobus radiatus	Tomiostrobus_radiatus_362	0	1	1	0	0	1	0	1	0	1	1	0	0	0	1	0	0	1	1	0	1	0	1	0	0	1	0	0	1	0	0	0	0	0	1	0	0	0	0	0	0	1	0	0
363		T1	Russia	Tomiostrobus radiatus	Tomiostrobus_radiatus_363	0	1	1	0	0	1	0	1	0	1	1	0	0	0	1	0	0	1	1	0	1	0	1	0	0	1	0	0	1	0	0	0	0	0	0	1	0	0	0	0	0	1	0	0
364		T1	Russia	Tomiostrobus radiatus	Tomiostrobus_radiatus_364	0	1	1	0	0	1	0	1	0	1	1	0	0	0	1	0	0	1	1	0	1	0	1	0	0	1	0	0	1	0	0	0	0	0	0	1	0	0	0	0	0	1	0	0
365		T1	Russia	Tomiostrobus radiatus	Tomiostrobus_radiatus_365	0	1	1	0	0	1	0	1	0	1	1	0	0	0	1	0	0	1	1	0	1	0	1	1	0	0	0	0	1	0	0	0	0	0	1	0	0	0	0	0	1	0	0	0
366		T1	South China	Tomiostrobus sinensis	Tomiostrobus_sinensis_366	0	1	1	0	0	1	0	1	0	1	1	0	0	0	1	0	0	1	0	0	1	0	0	1	0	0	0	1	0	0	0	0	0	0	1	0	0	0	0	0	0	1	0	0
367		T1	South China	Tomiostrobus sinensis	Tomiostrobus_sinensis_367	0	1	1	0	0	1	0	1	0	1	1	0	0	0	1	0	0	1	0	0	1	0	0	1	0	0	0	0	1	0	0	0	0	0	1	0	0	0	0	0	0	1	0	0
368		T1	South China	Tomiostrobus sinensis	Tomiostrobus_sinensis_368	0	1	1	0	0	1	0	1	0	1	1	0	0	0	1	0	0	1	0	0	1	0	0	1	0	0	0	0	1	0	0	0	0	0	1	0	0	0	0	0	0	1	0	0
369		T1	South China	Tomiostrobus sinensis	Tomiostrobus_sinensis_369	0	1	1	0	0	1	0	1	0	1	1	0	0	0	1	0	0	1	0	0	1	0	0	0	0	1	0	0	1	0	0	0	0	0	1	0	0	0	0	0	0	1	0	0
370		T1	South China	Tomiostrobus sinensis	Tomiostrobus_sinensis_370	0	1	1	0	0	1	0	1	0	1	1	0	0	0	1	0	0	1	0	0	1	0	0	1	0	0	0	0	1	0	0	0	0	0	1	0	0	0	0	0	0	1	0	0
371		T1	South China	Tomiostrobus sinensis	Tomiostrobus_sinensis_371	0	1	1	0	0	1	0	1	0	1	1	0	0	0	1	0	0	1	0	0	1	0	0	1	0	0	0	0	1	0	0	0	0	0	0	1	0	0	0	0	1	0	0	0
372		T1	South China	Tomiostrobus sinensis	Tomiostrobus_sinensis_372	0	1	1	0	0	1	0	1	0	1	1	0	0	0	1	0	0	1	0	0	1	0	0	0	0	1	0	0	1	0	0	0	0	0	1	0	0	0	0	0	1	0	0	0
373		T1	South China	Tomiostrobus sinensis	Tomiostrobus_sinensis_373	0	1	1	0	0	1	0	1	0	1	1	0	0	0	1	0	0	1	0	0	1	0	0	0	0	1	0	0	1	0	0	0	0	0	1	0	0	0	0	0	0	1	0	0
374		T1	South China	Tomiostrobus sinensis	Tomiostrobus_sinensis_374	0	1	1	0	0	1	0	1	0	1	1	0	0	0	1	0	0	1	0	0	1	0	0	1	0	0	0	0	1	0	0	0	0	0	1	0	0	0	0	0	0	1	0	0
375		T1	South China	Tomiostrobus sinensis	Tomiostrobus_sinensis_375	0	1	1	0	0	1	0	1	0	1	1	0	0	0	1	0	0	1	0	0	1	0	0	1	0	0	0	0	1	0	0	0	0	0	1	0	0	0	0	0	0	1	0	0
376		T1	South China	Tomiostrobus sinensis	Tomiostrobus_sinensis_376	0	1	1	0	0	1	0	1	0	1	1	0	0	0	1	0	0	1	0	0	1	0	0	0	0	1	0	0	1	0	0	0	0	0	0	1	0	0	0	0	0	1	0	0
377		T1	South China	Tomiostrobus sinensis	Tomiostrobus_sinensis_377	0	1	1	0	0	1	0	1	0	1	1	0	0	0	1	0	0	1	0	0	1	0	0	0	0	1	0	0	1	0	0	0	0	0	0	1	0	0	0	0	1	0	0	0
378		T1	South China	Tomiostrobus sinensis	Tomiostrobus_sinensis_378	0	1	1	0	0	1	0	1	0	1	1	0	0	0	1	0	0	1	0	0	1	0	0	0	0	1	0	0	1	0	0	0	0	0	0	1	0	0	0	0	1	0	0	0
379		T1	South China	Tomiostrobus sinensis	Tomiostrobus_sinensis_379	0	1	1	0	0	1	0	1	0	1	1	0	0	0	1	0	0	1	0	0	1	0	0	0	0	1	0	0	0	1	0	0	0	0	0	1	0	0	0	0	0	1	0	0
380		T1	South China	Tomiostrobus sinensis	Tomiostrobus_sinensis_380	0	1	1	0	0	1	0	1	0	1	1	0	0	0	1	0	0	1	0	0	1	0	0	0	0	1	0	0	1	0	0	0	0	0	0	1	0	0	0	0	1	0	0	0
381		T1	South China	Tomiostrobus sinensis	Tomiostrobus_sinensis_381	0	1	1	0	0	1	0	1	0	1	1	0	0	0	1	0	0	1	0	0	1	0	0	0	0	1	0	0	0	1	0	0	0	0	0	1	0	0	0	0	0	1	0	0
382		T1	South China	Tomiostrobus sinensis	Tomiostrobus_sinensis_382	0	1	1	0	0	1	0	1	0	1	1	0	0	0	1	0	0	1	0	0	1	0	0	0	0	1	0	0	1	0	0	0	0	0	0	1	0	0	0	0	0	1	0	0
383		T1	South China	Tomiostrobus sinensis	Tomiostrobus_sinensis_383	0	1	1	0	0	1	0	1	0	1	1	0	0	0	1	0	0	1	0	0	1	0	0	0	0	1	0	0	1	0	0	0	0	0	0	1	0	0	0	0	1	0	0	0
384		T1	South China	Tomiostrobus sinensis	Tomiostrobus_sinensis_384	0	1	1	0	0	1	0	1	0	1	1	0	0	0	1	0	0	1	0	0	1	0	0	0	0	1	0	0	1	0	0	0	0	0	0	1	0	0	0	0	1	0	0	0
385		T1	South China	Tomiostrobus sinensis	Tomiostrobus_sinensis_385	0	1	1	0	0	1	0	1	0	1	1	0	0	0	1	0	0	1	0	0	1	0	0	0	0	1	0	0	1	0	0	0	0	0	0	1	0	0	0	0	1	0	0	0
386		T1	South China	Tomiostrobus sinensis	Tomiostrobus_sinensis_386	0	1	1	0	0	1	0	1	0	1	1	0	0	0	1	0	0	1	0	0	1	0	0	0	0	1	0	0	0	1	0	0	0	0	0	1	0	0	0	0	0	1	0	0
387		T1	South China	Tomiostrobus sinensis	Tomiostrobus_sinensis_387	0	1	1	0	0	1	0	1	0	1	1	0	0	0	1	0	0	1	0	0	1	0	0	0	1	0	0	0	1	0	0	0	0	0	0	1	0	0	0	0	1	0	0	0
388		T1	South China	Tomiostrobus sinensis	Tomiostrobus_sinensis_388	0	1	1	0	0	1	0	1	0	1	1	0	0	0	1	0	0	1	0	0	1	0	0	0	0	1	0	0	0	1	0	0	0	0	0	1	0	0	0	0	0	1	0	0
389		T1	South China	Tomiostrobus sinensis	Tomiostrobus_sinensis_389	0	1	1	0	0	1	0	1	0	1	1	0	0	0	1	0	0	1	0	0	1	0	0	0	0	1	0	0	0	1	0	0	0	0	0	1	0	0	0	0	0	1	0	0
390		T1	South China	Tomiostrobus sinensis	Tomiostrobus_sinensis_390	0	1	1	0	0	1	0	1	0	1	1	0	0	0	1	0	0	1	0	0	1	0	0	0	0	1	0	0	1	0	0	0	0	0	0	1	0	0	0	0	0	1	0	0
391		T1	South China	Tomiostrobus sinensis	Tomiostrobus_sinensis_391	0	1	1	0	0	1	0	1	0	1	1	0	0	0	1	0	0	1	0	0	1	0	0	0	0	1	0	0	1	0	0	0	0	0	0	1	0	0	0	0	1	0	0	0
392		T1	South China	Tomiostrobus sinensis	Tomiostrobus_sinensis_392	0	1	1	0	0	1	0	1	0	1	1	0	0	0	1	0	0	1	0	0	1	0	0	0	0	1	0	0	1	0	0	0	0	0	1	0	0	0	0	0	1	0	0	0
393		T1	South China	Tomiostrobus sinensis	Tomiostrobus_sinensis_393	0	1	1	0	0	1	0	1	0	1	1	0	0	0	1	0	0	1	0	0	1	0	0	0	0	1	0	0	1	0	0	0	0	0	1	0	0	0	0	0	0	1	0	0
394		T1	South China	Tomiostrobus sinensis	Tomiostrobus_sinensis_394	0	1	1	0	0	1	0	1	0	1	1	0	0	0	1	0	0	1	0	0	1	0	0	0	0	1	0	0	1	0	0	0	0	0	0	1	0	0	0	0	1	0	0	0
395	√	T1	South China	Tomiostrobus sp.1	Tomiostrobus_sp.1_395	0	1	1	0	0	1	0	1	0	1	1	0	0	0	1	0	0	1	1	0	0	0	0	1	0	0	0	0	1	0	0	0	0	0	1	0	0	0	0	0	1	0	0	0
396		T1	South China	Tomiostrobus sp.1	Tomiostrobus_sp.1_396	0	1	1	0	0	1	0	1	0	1	1	0	0	0	1	0	0	1	1	0	0	0	0	1	0	0	0	0	1	0	0	0	0	0	0	1	0	0	0	0	0	1	0	0
397		T1	South China	Tomiostrobus sp.1	Tomiostrobus_sp.1_397	0	1	1	0	0	1	0	1	0	1	1	0	0	0	1	0	0	1	1	0	0	0	0	1	0	0	0	0	1	0	0	0	0	0	1	0	0	0	0	0	1	0	0	0
398		T1	South China	Tomiostrobus sp.1	Tomiostrobus_sp.1_398	0	1	1	0	0	1	0	1	0	1	1	0	0	0	1	0	0	1	1	0	0	0	0	1	0	0	0	0	1	0	0	0	0	0	0	1	0	0	0	0	1	0	0	0
399		T1	South China	Tomiostrobus sp.1	Tomiostrobus_sp.1_399	0	1	1	0	0	1	0	1	0	1	1	0	0	0	1	0	0	1	1	0	0	0	0	1	0	0	0	0	1	0	0	0	0	0	1	0	0	0	0	0	1	0	0	0
400		T1	South China	Tomiostrobus sp.1	Tomiostrobus_sp.1_400	0	1	1	0	0	1	0	1	0	1	1	0	0	0	1	0	0	1	1	0	0	0	0	1	0	0	0	0	1	0	0	0	0	0	1	0	0	0	0	0	0	1	0	0
401		T1	South China	Tomiostrobus sp.1	Tomiostrobus_sp.1_401	0	1	1	0	0	1	0	1	0	1	1	0	0	0	1	0	0	1	1	0	0	0	0	0	0	1	0	0	1	0	0	0	0	0	0	1	0	0	0	0	1	0	0	0
402		T1	South China	Tomiostrobus sp.1	Tomiostrobus_sp.1_402	0	1	1	0	0	1	0	1	0	1	1	0	0	0	1	0	0	1	1	0	0	0	0	1	0	0	0	0	1	0	0	0	0	0	0	1	0	0	0	0	0	1	0	0
403		T1	South China	Tomiostrobus sp.1	Tomiostrobus_sp.1_403	0	1	1	0	0	1	0	1	0	1	1	0	0	0	1	0	0	1	1	0	0	0	0	1	0	0	0	0	1	0	0	0	0	0	1	0	0	0	0	0	0	1	0	0
404		T1	South China	Tomiostrobus sp.1	Tomiostrobus_sp.1_404	0	1	1	0	0	1	0	1	0	1	1	0	0	0	1	0	0	1	1	0	0	0	0	0	0	1	0	0	1	0	0	0	0	0	1	0	0	0	0	0	0	1	0	0
405		T1	South China	Tomiostrobus sp.1	Tomiostrobus_sp.1_405	0	1	1	0	0	1	0	1	0	1	1	0	0	0	1	0	0	1	1	0	0	0	0	1	0	0	0	0	1	0	0	0	0	0	1	0	0	0	0	0	1	0	0	0
406		T1	South China	Tomiostrobus sp.1	Tomiostrobus_sp.1_406	0	1	1	0	0	1	0	1	0	1	1	0	0	0	1	0	0	1	1	0	0	0	0	1	0	0	0	0	1	0	0	0	0	0	1	0	0	0	0	0	0	1	0	0
407		T1	South China	Tomiostrobus sp.1	Tomiostrobus_sp.1_407	0	1	1	0	0	1	0	1	0	1	1	0	0	0	1	0	0	1	1	0	0	0	0	1	0	0	0	0	1	0	0	0	0	0	1	0	0	0	0	0	0	1	0	0
408		T1	South China	Tomiostrobus sp.1	Tomiostrobus_sp.1_408	0	1	1	0	0	1	0	1	0	1	1	0	0	0	1	0	0	1	1	0	0	0	0	1	0	0	0	0	1	0	0	0	0	0	1	0	0	0	0	0	1	0	0	0
409		T1	South China	Tomiostrobus sp.1	Tomiostrobus_sp.1_409	0	1	1	0	0	1	0	1	0	1	1	0	0	0	1	0	0	1	1	0	0	0	0	1	0	0	0	0	1	0	0	0	0	0	1	0	0	0	0	0	1	0	0	0
410		T1	South China	Tomiostrobus sp.1	Tomiostrobus_sp.1_410	0	1	1	0	0	1	0	1	0	1	1	0	0	0	1	0	0	1	1	0	0	0	0	1	0	0	0	0	1	0	0	0	0	0	1	0	0	0	0	0	1	0	0	0
411		T1	South China	Tomiostrobus sp.1	Tomiostrobus_sp.1_411	0	1	1	0	0	1	0	1	0	1	1	0	0	0	1	0	0	1	1	0	0	0	0	1	0	0	0	0	1	0	0	0	0	0	0	1	0	0	0	0	1	0	0	0
412		T1	South China	Tomiostrobus sp.1	Tomiostrobus_sp.1_412	0	1	1	0	0	1	0	1	0	1	1	0	0	0	1	0	0	1	1	0	0	0	0	1	0	0	0	0	1	0	0	0	0	0	1	0	0	0	0	0	1	0	0	0
413		T1	South China	Tomiostrobus sp.1	Tomiostrobus_sp.1_413	0	1	1	0	0	1	0	1	0	1	1	0	0	0	1	0	0	1	1	0	0	0	0	1	0	0	0	1	0	0	0	0	0	0	0	1	0	0	0	0	1	0	0	0
414		T1	South China	Tomiostrobus sp.1	Tomiostrobus_sp.1_414	0	1	1	0	0	1	0	1	0	1	1	0	0	0	1	0	0	1	1	0	0	0	0	1	0	0	0	0	1	0	0	0	0	0	0	1	0	0	0	0	1	0	0	0
415		T1	South China	Tomiostrobus sp.1	Tomiostrobus_sp.1_415	0	1	1	0	0	1	0	1	0	1	1	0	0	0	1	0	0	1	1	0	0	0	0	0	0	1	0	0	1	0	0	0	0	0	0	1	0	0	0	0	1	0	0	0
416		T1	South China	Tomiostrobus sp.1	Tomiostrobus_sp.1_416	0	1	1	0	0	1	0	1	0	1	1	0	0	0	1	0	0	1	1	0	0	0	0	0	0	1	0	0	1	0	0	0	0	0	0	1	0	0	0	0	1	0	0	0
417		T1	South China	Tomiostrobus sp.1	Tomiostrobus_sp.1_417	0	1	1	0	0	1	0	1	0	1	1	0	0	0	1	0	0	1	1	0	0	0	0	1	0	0	0	0	1	0	0	0	0	0	0	1	0	0	0	0	1	0	0	0
418		T1	South China	Tomiostrobus sp.1	Tomiostrobus_sp.1_418	0	1	1	0	0	1	0	1	0	1	1	0	0	0	1	0	0	1	1	0	0	0	0	0	0	1	0	0	1	0	0	0	0	0	0	1	0	0	0	0	1	0	0	0
419	√	T1	South China	Tomiostrobus sp.2	Tomiostrobus_sp.2_419	0	1	1	0	0	1	0	1	0	1	1	0	0	0	1	0	0	1	0	0	1	0	0	0	0	1	0	0	1	0	0	0	0	0	1	0	0	0	0	0	0	0	1	0
420		T1	South China	Tomiostrobus sp.2	Tomiostrobus_sp.2_420	0	1	1	0	0	1	0	1	0	1	1	0	0	0	1	0	0	1	1	0	0	0	0	1	0	0	0	0	1	0	0	0	0	0	1	0	0	0	0	0	1	0	0	0
421		T1	South China	Tomiostrobus sp.2	Tomiostrobus_sp.2_421	0	1	1	0	0	1	0	1	0	1	1	0	0	0	1	0	0	1	1	0	0	0	0	0	0	1	0	0	1	0	0	0	0	0	1	0	0	0	0	0	0	1	0	0
422	√	T1	Siberia	Tomiostrobus taimyrica	Tomiostrobus_taimyrica_422	0	1	1	0	0	1	0	1	0	1	1	0	0	0	1	0	0	1	0	0	1	0	1	1	0	0	0	1	0	0	0	0	0	1	0	0	0	0	0	0	0	1	0	0
423		T1	South China	Tomiostrobus zeilleri	Tomiostrobus_zeilleri_423	0	1	1	0	0	1	0	1	0	1	1	0	0	0	1	0	0	1	1	0	0	0	0	0	0	1	0	0	1	0	0	0	0	0	0	1	0	0	0	0	0	1	0	0
424		T1	South China	Tomiostrobus zeilleri	Tomiostrobus_zeilleri_424	0	1	1	0	0	1	0	1	0	1	1	0	0	0	1	0	0	1	1	0	0	0	0	1	0	0	0	0	1	0	0	0	0	0	1	0	0	0	0	0	1	0	0	0
425		T1	South China	Tomiostrobus zeilleri	Tomiostrobus_zeilleri_425	0	1	1	0	0	1	0	1	0	1	1	0	0	0	1	0	0	1	1	0	0	0	0	1	0	0	0	0	1	0	0	0	0	0	1	0	0	0	0	0	0	1	0	0
426		T1	South China	Tomiostrobus zeilleri	Tomiostrobus_zeilleri_426	0	1	1	0	0	1	0	1	0	1	1	0	0	0	1	0	0	1	1	0	0	0	0	1	0	0	0	0	1	0	0	0	0	0	1	0	0	0	0	0	0	1	0	0
427		T1	South China	Tomiostrobus zeilleri	Tomiostrobus_zeilleri_427	0	1	1	0	0	1	0	1	0	1	1	0	0	0	1	0	0	1	1	0	0	0	0	1	0	0	0	0	1	0	0	0	0	0	1	0	0	0	0	0	0	1	0	0
428		T1	South China	Tomiostrobus zeilleri	Tomiostrobus_zeilleri_428	0	1	1	0	0	1	0	1	0	1	1	0	0	0	1	0	0	1	1	0	0	0	0	1	0	0	0	0	1	0	0	0	0	0	0	1	0	0	0	0	0	1	0	0
429		T1	South China	Tomiostrobus zeilleri	Tomiostrobus_zeilleri_429	0	1	1	0	0	1	0	1	0	1	1	0	0	0	1	0	0	1	1	0	0	0	0	0	0	1	0	0	1	0	0	0	0	0	1	0	0	0	0	0	0	1	0	0
430		T1	South China	Tomiostrobus zeilleri	Tomiostrobus_zeilleri_430	0	1	1	0	0	1	0	1	0	1	1	0	0	0	1	0	0	1	1	0	0	0	0	0	0	1	0	0	1	0	0	0	0	0	1	0	0	0	0	0	0	1	0	0
431		T1	South China	Tomiostrobus zeilleri	Tomiostrobus_zeilleri_431	0	1	1	0	0	1	0	1	0	1	1	0	0	0	1	0	0	1	1	0	0	0	0	1	0	0	0	0	1	0	0	0	0	0	1	0	0	0	0	0	0	1	0	0
432		T1	South China	Tomiostrobus zeilleri	Tomiostrobus_zeilleri_432	0	1	1	0	0	1	0	1	0	1	1	0	0	0	1	0	0	1	1	0	0	0	0	1	0	0	0	0	1	0	0	0	0	0	1	0	0	0	0	0	0	1	0	0
433		T1	South China	Tomiostrobus zeilleri	Tomiostrobus_zeilleri_433	0	1	1	0	0	1	0	1	0	1	1	0	0	0	1	0	0	1	1	0	0	0	0	1	0	0	0	0	1	0	0	0	0	0	1	0	0	0	0	0	0	1	0	0
434		T1	South China	Tomiostrobus zeilleri	Tomiostrobus_zeilleri_434	0	1	1	0	0	1	0	1	0	1	1	0	0	0	1	0	0	1	1	0	0	0	0	1	0	0	0	0	1	0	0	0	0	0	1	0	0	0	0	0	0	1	0	0
435		T1	South China	Tomiostrobus zeilleri	Tomiostrobus_zeilleri_435	0	1	1	0	0	1	0	1	0	1	1	0	0	0	1	0	0	1	1	0	0	0	0	1	0	0	0	0	1	0	0	0	0	0	0	1	0	0	0	0	0	1	0	0
436		T1	South China	Tomiostrobus zeilleri	Tomiostrobus_zeilleri_436	0	1	1	0	0	1	0	1	0	1	1	0	0	0	1	0	0	1	1	0	0	0	0	1	0	0	0	0	1	0	0	0	0	0	1	0	0	0	0	0	0	1	0	0
437		T1	South China	Tomiostrobus zeilleri	Tomiostrobus_zeilleri_437	0	1	1	0	0	1	0	1	0	1	1	0	0	0	1	0	0	1	1	0	0	0	0	1	0	0	0	0	1	0	0	0	0	0	1	0	0	0	0	0	0	1	0	0
438		T1	South China	Tomiostrobus zeilleri	Tomiostrobus_zeilleri_438	0	1	1	0	0	1	0	1	0	1	1	0	0	0	1	0	0	1	1	0	0	0	0	0	0	1	0	0	1	0	0	0	0	0	1	0	0	0	0	0	0	1	0	0
439		T1	South China	Tomiostrobus zeilleri	Tomiostrobus_zeilleri_439	0	1	1	0	0	1	0	1	0	1	1	0	0	0	1	0	0	1	1	0	0	0	0	1	0	0	0	0	1	0	0	0	0	0	1	0	0	0	0	0	0	1	0	0
440		T1	South China	Tomiostrobus zeilleri	Tomiostrobus_zeilleri_440	0	1	1	0	0	1	0	1	0	1	1	0	0	0	1	0	0	1	1	0	0	0	0	1	0	0	0	0	1	0	0	0	0	0	0	1	0	0	0	0	0	1	0	0
441		T1	South China	Tomiostrobus zeilleri	Tomiostrobus_zeilleri_441	0	1	1	0	0	1	0	1	0	1	1	0	0	0	1	0	0	1	1	0	0	0	0	0	0	1	0	0	1	0	0	0	0	0	1	0	0	0	0	0	0	1	0	0
442		T1	South China	Tomiostrobus zeilleri	Tomiostrobus_zeilleri_442	0	1	1	0	0	1	0	1	0	1	1	0	0	0	1	0	0	1	1	0	0	0	0	0	0	1	0	0	1	0	0	0	0	0	0	1	0	0	0	0	0	1	0	0
443		T1	South China	Tomiostrobus zeilleri	Tomiostrobus_zeilleri_443	0	1	1	0	0	1	0	1	0	1	1	0	0	0	1	0	0	1	1	0	0	0	0	0	0	1	0	0	1	0	0	0	0	0	1	0	0	0	0	0	0	1	0	0
444		T1	South China	Tomiostrobus zeilleri	Tomiostrobus_zeilleri_444	0	1	1	0	0	1	0	1	0	1	1	0	0	0	1	0	0	1	1	0	0	0	0	0	0	1	0	0	1	0	0	0	0	0	1	0	0	0	0	0	0	1	0	0
445		T1	South China	Tomiostrobus zeilleri	Tomiostrobus_zeilleri_445	0	1	1	0	0	1	0	1	0	1	1	0	0	0	1	0	0	1	1	0	0	0	0	0	0	1	0	0	1	0	0	0	0	0	1	0	0	0	0	0	0	1	0	0
446		T1	South China	Tomiostrobus zeilleri	Tomiostrobus_zeilleri_446	0	1	1	0	0	1	0	1	0	1	1	0	0	0	1	0	0	1	1	0	0	0	0	0	0	1	0	0	1	0	0	0	0	0	1	0	0	0	0	0	0	1	0	0
447		T1	South China	Tomiostrobus zeilleri	Tomiostrobus_zeilleri_447	0	1	1	0	0	1	0	1	0	1	1	0	0	0	1	0	0	1	1	0	0	0	0	1	0	0	0	0	1	0	0	0	0	0	1	0	0	0	0	0	0	1	0	0
448		T1	South China	Tomiostrobus zeilleri	Tomiostrobus_zeilleri_448	0	1	1	0	0	1	0	1	0	1	1	0	0	0	1	0	0	1	1	0	0	0	0	0	0	1	0	0	1	0	0	0	0	0	0	1	0	0	0	0	0	1	0	0
449	√	T1	South China	Tomiostrobus zeilleri	Tomiostrobus_zeilleri_449	0	1	1	0	0	1	0	1	0	1	1	0	0	0	1	0	0	1	1	0	0	0	0	0	0	1	0	0	1	0	0	0	0	0	1	0	0	0	0	0	0	1	0	0
450		PTB	Xinjiang	Tomiostrobus_Xinjiang-1	Tomiostrobus_Xinjiang-1_450	0	1	1	0	0	1	0	1	0	1	1	0	0	0	1	0	0	1	1	0	0	0	0	1	0	0	0	0	1	0	0	0	0	0	0	1	0	0	0	0	0	1	0	0
451		PTB	Xinjiang	Tomiostrobus_Xinjiang-1	Tomiostrobus_Xinjiang-1_451	0	1	1	0	0	1	0	1	0	1	1	0	0	0	1	0	0	1	1	0	0	0	0	0	0	1	0	0	1	0	0	0	0	0	0	1	0	0	0	0	0	1	0	0
452		PTB	Xinjiang	Tomiostrobus_Xinjiang-1	Tomiostrobus_Xinjiang-1_452	0	1	1	0	0	1	0	1	0	1	1	0	0	0	1	0	0	1	1	0	0	0	0	0	0	1	0	0	1	0	0	0	0	0	0	1	0	0	0	0	0	1	0	0
453	√	PTB	Xinjiang	Tomiostrobus_Xinjiang-1	Tomiostrobus_Xinjiang-1_453	0	1	1	0	0	1	0	1	0	1	1	0	0	0	1	0	0	1	1	0	0	0	0	0	0	1	0	0	1	0	0	0	0	0	0	0	1	0	0	0	1	0	0	0
454		PTB	Xinjiang	Tomiostrobus_Xinjiang-1	Tomiostrobus_Xinjiang-1_454	0	1	1	0	0	1	0	1	0	1	1	0	0	0	1	0	0	1	0	1	0	0	0	0	0	1	0	1	0	0	0	0	0	0	1	0	0	0	0	0	1	0	0	0
455		PTB	Xinjiang	Tomiostrobus_Xinjiang-1	Tomiostrobus_Xinjiang-1_455	0	1	1	0	0	1	0	1	0	1	1	0	0	0	1	0	0	1	1	0	0	0	0	0	0	1	0	0	1	0	0	0	0	0	0	1	0	0	0	0	0	1	0	0
456		PTB	Xinjiang	Tomiostrobus_Xinjiang-1	Tomiostrobus_Xinjiang-1_456	0	1	1	0	0	1	0	1	0	1	1	0	0	0	1	0	0	1	0	1	0	0	0	0	0	1	0	0	1	0	0	0	0	0	0	1	0	0	0	0	1	0	0	0
457		PTB	Xinjiang	Tomiostrobus_Xinjiang-1	Tomiostrobus_Xinjiang-1_457	0	1	1	0	0	1	0	1	0	1	1	0	0	0	1	0	0	1	1	0	0	0	0	0	0	1	0	1	0	0	0	0	0	0	1	0	0	0	0	0	1	0	0	0
458		PTB	Xinjiang	Tomiostrobus_Xinjiang-2	Tomiostrobus_Xinjiang-2_458	0	1	1	0	0	1	0	1	0	1	1	0	0	0	1	0	0	1	0	1	0	0	0	0	0	1	0	0	0	0	1	0	0	0	0	0	1	0	0	0	0	1	0	0
459	√	PTB	Xinjiang	Tomiostrobus_Xinjiang-2	Tomiostrobus_Xinjiang-2_459	0	1	1	0	0	1	0	1	0	1	1	0	0	0	1	0	0	1	1	0	0	0	0	1	0	0	0	0	1	0	0	0	0	0	0	1	0	0	0	0	0	1	0	0
460		PTB	Xinjiang	Tomiostrobus_Xinjiang-2	Tomiostrobus_Xinjiang-2_460	0	1	1	0	0	1	0	1	0	1	1	0	0	0	1	0	0	1	0	1	0	0	0	0	0	1	0	0	1	0	0	0	0	0	0	1	0	0	0	0	0	1	0	0
461	√	PTB	Xinjiang	Tomiostrobus_Xinjiang-3	Tomiostrobus_Xinjiang-3_461	0	1	1	0	0	1	0	1	0	1	1	0	0	0	1	0	0	1	1	0	0	0	0	1	0	0	0	0	1	0	0	0	0	0	1	0	0	0	0	0	0	1	0	0
462		T2 Ladinian	North China	Pleuromeia obovata	Pleuromeia_obovata_462	0	1	0	1	0	1	0	1	0	0	0	1	0	0	1	0	1	1	0	0	0	1	0	0	0	1	0	0	1	0	0	0	0	0	0	1	0	0	0	0	0	0	0	0
463		T2 Ladinian	North China	Pleuromeia obovata	Pleuromeia_obovata_463	0	1	0	1	0	1	0	1	0	0	0	1	0	0	1	0	1	1	0	0	0	1	0	1	0	0	0	0	1	0	0	0	0	0	0	1	0	0	0	0	0	1	0	0
464		T2 Ladinian	North China	Pleuromeia obovata	Pleuromeia_obovata_464	0	1	0	1	0	1	0	1	0	0	0	1	0	0	1	0	1	1	0	0	0	1	0	0	0	1	0	0	1	0	0	0	0	0	1	0	0	0	0	0	0	1	0	0
465		T2 Ladinian	North China	Pleuromeia obovata	Pleuromeia_obovata_465	0	1	0	1	0	1	0	1	0	0	0	1	0	0	1	0	1	1	0	0	0	1	0	1	0	0	0	0	1	0	0	0	0	0	0	1	0	0	0	0	0	1	0	0
466	√	T2 Ladinian	North China	Pleuromeia obovata	Pleuromeia_obovata_466	0	1	0	1	0	1	0	1	0	0	0	1	0	0	1	0	1	1	0	0	0	1	0	0	0	1	0	0	1	0	0	0	0	0	0	1	0	0	0	0	0	1	0	0
467		T2 Ladinian	North China	Lepacyclotes ordoensis	Lepacyclotes_ordoensis_467	0	1	1	0	0	1	0	1	0	0	0	1	0	0	1	0	0	1	0	0	1	0	0	0	0	1	0	0	1	0	0	0	0	0	1	0	0	0	0	0	0	1	0	0
468		T2 Ladinian	North China	Lepacyclotes ordoensis	Lepacyclotes_ordoensis_468	0	1	1	0	0	1	0	1	0	0	0	1	0	0	1	0	0	1	0	0	1	0	0	0	0	1	0	0	1	0	0	0	0	0	1	0	0	0	0	0	0	1	0	0
469		T2 Ladinian	North China	Lepacyclotes ordoensis	Lepacyclotes_ordoensis_469	0	1	1	0	0	1	0	1	0	0	0	1	0	0	1	0	0	1	0	0	1	0	0	0	0	1	0	0	1	0	0	0	0	0	0	1	0	0	0	0	0	1	0	0
470		T2 Ladinian	North China	Lepacyclotes ordoensis	Lepacyclotes_ordoensis_470	0	1	1	0	0	1	0	1	0	0	0	1	0	0	1	0	0	1	0	0	1	0	0	1	0	0	0	0	1	0	0	0	0	0	0	1	0	0	0	0	0	1	0	0
471		T2 Ladinian	North China	Lepacyclotes ordoensis	Lepacyclotes_ordoensis_471	0	1	1	0	0	1	0	1	0	0	0	1	0	0	1	0	0	1	0	0	1	0	0	0	0	1	0	0	1	0	0	0	0	0	1	0	0	0	0	0	0	1	0	0
472		T2 Ladinian	North China	Lepacyclotes ordoensis	Lepacyclotes_ordoensis_472	0	1	1	0	0	1	0	1	0	0	0	1	0	0	1	0	0	1	0	0	1	0	0	0	0	1	0	0	1	0	0	0	0	0	1	0	0	0	0	0	0	1	0	0
473		T2 Ladinian	North China	Lepacyclotes ordoensis	Lepacyclotes_ordoensis_473	0	1	1	0	0	1	0	1	0	0	0	1	0	0	1	0	0	1	0	0	1	0	0	0	0	1	0	0	1	0	0	0	0	0	1	0	0	0	0	0	0	0	1	0
474	√	T2 Ladinian	North China	Lepacyclotes ordoensis	Lepacyclotes_ordoensis_474	0	1	1	0	0	1	0	1	0	0	0	1	0	0	1	0	0	1	0	0	1	0	0	0	0	1	0	0	1	0	0	0	0	0	1	0	0	0	0	0	0	1	0	0
475		T2 Ladinian	North China	Lepacyclotes ordoensis	Lepacyclotes_ordoensis_475	0	1	1	0	0	1	0	1	0	0	0	1	0	0	1	0	0	1	0	0	1	0	0	0	0	1	0	0	1	0	0	0	0	0	1	0	0	0	0	0	0	1	0	0
476		T2 Ladinian	North China	Lepacyclotes ordoensis	Lepacyclotes_ordoensis_476	0	1	1	0	0	1	0	1	0	0	0	1	0	0	1	0	0	1	0	0	1	0	0	0	0	1	0	0	1	0	0	0	0	0	1	0	0	0	0	0	0	1	0	0
477		T2 Ladinian	North China	Lepacyclotes ordoensis	Lepacyclotes_ordoensis_477	0	1	1	0	0	1	0	1	0	0	0	1	0	0	1	0	0	1	0	0	1	0	0	0	0	1	0	0	1	0	0	0	0	0	1	0	0	0	0	0	0	1	0	0
478		T2 Ladinian	North China	Lepacyclotes ordoensis	Lepacyclotes_ordoensis_478	0	1	1	0	0	1	0	1	0	0	0	1	0	0	1	0	0	1	0	0	1	0	0	0	0	1	0	0	1	0	0	0	0	0	1	0	0	0	0	0	0	1	0	0
479		T2 Ladinian	North China	Lepacyclotes ordoensis	Lepacyclotes_ordoensis_479	0	1	1	0	0	1	0	1	0	0	0	1	0	0	1	0	0	1	0	0	1	0	0	0	0	1	0	0	1	0	0	0	0	0	1	0	0	0	0	0	0	1	0	0
480	√	T2 Ladinian	North China	Lepacyclotes zeilleri-Deng	Lepacyclotes_zeilleri-Deng_480	0	1	1	0	0	1	0	1	0	0	0	1	0	0	1	0	0	1	0	0	0	0	1	1	0	0	0	0	0	1	0	0	0	0	1	0	0	0	0	0	0	0	1	0
481		T2 Ladinian	North China	Lepacyclotes zeilleri-Deng	Lepacyclotes_zeilleri-Deng_481	0	1	1	0	0	1	0	1	0	0	0	1	0	0	1	0	0	1	0	0	0	0	1	1	0	0	0	0	1	0	0	0	0	0	1	0	0	0	0	0	0	0	1	0
482		T2 Ladinian	North China	Lepacyclotes zeilleri-Deng	Lepacyclotes_zeilleri-Deng_482	0	1	1	0	0	1	0	1	0	0	0	1	0	0	1	0	0	1	0	0	0	0	1	1	0	0	0	0	1	0	0	0	0	0	1	0	0	0	0	0	0	0	1	0
483		T2 Ladinian	North China	Lepacyclotes zeilleri-Deng	Lepacyclotes_zeilleri-Deng_483	0	1	1	0	0	1	0	1	0	0	0	1	0	0	1	0	0	1	0	0	0	0	1	1	0	0	0	0	0	1	0	0	0	0	1	0	0	0	0	0	0	0	0	1
484		T2 Ladinian	North China	Lepacyclotes zeilleri-Deng	Lepacyclotes_zeilleri-Deng_484	0	1	1	0	0	1	0	1	0	0	0	1	0	0	1	0	0	1	0	0	1	0	0	1	0	0	0	0	0	1	0	0	0	0	1	0	0	0	0	0	0	0	1	0
485		T2 Ladinian	North China	Lepacyclotes zeilleri-Deng	Lepacyclotes_zeilleri-Deng_485	0	1	1	0	0	1	0	1	0	0	0	1	0	0	1	0	0	1	0	0	1	0	0	0	0	1	0	0	1	0	0	0	0	0	1	0	0	0	0	0	0	1	0	0
Lack information		Induan T1	North China	Pleuromeia altinis
Lack information		Olenekian T1	North China	Pleuromeia epicharis
Lack information		Olenekian-Anisian T1-T2	Kazakhstan	Pleuromeia jokunzhica
Lack information		Olenekian	Siberia	Pleuromeia obrutschewii
Lack information		Olenekian	Siberia	Pleuromeia olenekensis
Lack information		Induan T1	North China	Pleuromeia pateriformis
Lack information		Olenekian	Austrialia	Pleuromeia reniformis
Lack information		Olenekian	USA	Pleuromeia sp.
Only vegetative leaves, no sporophyll		Middle Triassic	Kyrgyzstan	Pleuromeialean sp.2 (vegetative leaf Mesenteriophyllum kotschnevii)
[truncated: 83 more columns]
